# Supplementary material for: ﻿Re-circumscription of the mimosoid genus Entada including new combinations for all species of the phylogenetically nested Elephantorrhiza (Leguminosae, Caesalpinioideae, mimosoid clade)
Source: PhytoKeys. 2022 Aug 22;205:99–145. doi: 10.3897/phytokeys.205.76790 (PMC9849012; doi:10.3897/phytokeys.205.76790)
Supplement: XML Treatment for Entada [file phytokeys.205.76790-treatment1.xml]

<!DOCTYPE tp:taxon-treatment
  PUBLIC "-//TaxonX//DTD Taxonomic Treatment Publishing DTD v0 20100105//EN" "tax-treatment-NSO.dtd">
<tp:taxon-treatment xmlns:tp="http://www.plazi.org/taxpub"><tp:treatment-meta><kwd-group><label>Taxon classification</label><kwd>
              <named-content content-type="kingdom">Plantae</named-content>
            </kwd><kwd>
              <named-content content-type="order">Fabales</named-content>
            </kwd><kwd>
              <named-content content-type="family">Fabaceae</named-content>
            </kwd></kwd-group><mixed-citation publication-type="journal"><person-group><name><surname>O’Donnell</surname><given-names>Shawn A.</given-names></name><name><surname>Ringelberg</surname><given-names>Jens J.</given-names></name><name><surname>Lewis</surname><given-names>Gwilym P.</given-names></name></person-group><article-title>﻿Re-circumscription of the mimosoid genus <italic><tp:taxon-name><tp:taxon-name-part taxon-name-part-type="genus" reg="Entada">Entada</tp:taxon-name-part></tp:taxon-name></italic> including new combinations for all species of the phylogenetically nested <italic><tp:taxon-name><tp:taxon-name-part taxon-name-part-type="genus" reg="Elephantorrhiza">Elephantorrhiza</tp:taxon-name-part></tp:taxon-name></italic> (<tp:taxon-name><tp:taxon-name-part taxon-name-part-type="family">Leguminosae</tp:taxon-name-part></tp:taxon-name>, <tp:taxon-name><tp:taxon-name-part taxon-name-part-type="subfamily">Caesalpinioideae</tp:taxon-name-part></tp:taxon-name>, mimosoid clade)</article-title><source>PhytoKeys</source><day>22</day><month>08</month><year>2022</year><volume>205</volume><fpage>99</fpage><lpage>145</lpage><pub-id pub-id-type="doi">10.3897/phytokeys.205.76790</pub-id></mixed-citation></tp:treatment-meta><tp:nomenclature><label>﻿</label><tp:taxon-name>
            <object-id xmlns:xlink="http://www.w3.org/1999/xlink" content-type="arpha" xlink:type="simple">8870DBC6-8402-5AEF-B3E7-01822736F17E</object-id>
            <tp:taxon-name-part taxon-name-part-type="genus" reg="Entada">Entada</tp:taxon-name-part>
          </tp:taxon-name><tp:taxon-authority>Adans., Fam. Pl. 2: 318. 1763, emended S.A. O`Donnell &amp; G.P. Lewis.</tp:taxon-authority><tp:nomenclature-citation-list><tp:nomenclature-citation><tp:taxon-name>
                <tp:taxon-name-part taxon-name-part-type="genus" reg="Gigalobium">Gigalobium</tp:taxon-name-part>
              </tp:taxon-name><comment>P. Browne, Civ. Nat. Hist. Jamaica: 362. 1756.</comment></tp:nomenclature-citation><tp:nomenclature-citation><tp:taxon-name>
                <tp:taxon-name-part taxon-name-part-type="genus" reg="Perima">Perima</tp:taxon-name-part>
              </tp:taxon-name><comment>Raf., Sylva Tellur.: 118. 1838.</comment></tp:nomenclature-citation><tp:nomenclature-citation><tp:taxon-name>
                <tp:taxon-name-part taxon-name-part-type="genus" reg="Strepsilobus">Strepsilobus</tp:taxon-name-part>
              </tp:taxon-name><comment>Raf., Sylva Tellur.: 117. 1838.</comment></tp:nomenclature-citation><tp:nomenclature-citation><tp:taxon-name>
                <tp:taxon-name-part taxon-name-part-type="genus" reg="Elephantorrhiza">Elephantorrhiza</tp:taxon-name-part>
              </tp:taxon-name><comment>Benth., J. Bot. (Hooker) 4: 344. 1841. Synon. nov.</comment></tp:nomenclature-citation><tp:nomenclature-citation><tp:taxon-name>
                <tp:taxon-name-part taxon-name-part-type="genus" reg="Pusaetha">Pusaetha</tp:taxon-name-part>
              </tp:taxon-name><comment>L. ex Kuntze, Revis. Gen. Pl. 1: 204. 1891.</comment></tp:nomenclature-citation><tp:nomenclature-citation><tp:taxon-name>
                <tp:taxon-name-part taxon-name-part-type="genus" reg="Entadopsis">Entadopsis</tp:taxon-name-part>
              </tp:taxon-name><comment>Britton, N. Amer. Fl. 23: 191. 1928.</comment></tp:nomenclature-citation></tp:nomenclature-citation-list></tp:nomenclature><tp:treatment-sec sec-type="type species" id="SECID0ESSAE"><title>Type species.</title><p><italic><tp:taxon-name><tp:taxon-name-part taxon-name-part-type="genus" reg="Entada">Entada</tp:taxon-name-part><tp:taxon-name-part taxon-name-part-type="species" reg="rheedei">rheedei</tp:taxon-name-part></tp:taxon-name></italic> Spreng.</p></tp:treatment-sec><tp:treatment-sec sec-type="description" id="SECID0EDTAE"><title>Description.</title><p>Lianas, scandent shrubs, small trees or geoxylic suffrutices, unarmed or with spinescent stipules in <italic><tp:taxon-name><tp:taxon-name-part taxon-name-part-type="genus" reg="Entada">E.</tp:taxon-name-part><tp:taxon-name-part taxon-name-part-type="species" reg="spinescens">spinescens</tp:taxon-name-part></tp:taxon-name></italic>. <bold>Leaves</bold>: bipinnate; primary and secondary axes either eglandular or, in some Madagascan species, with extrafloral nectaries (see Note below) and at least in <italic><tp:taxon-name><tp:taxon-name-part taxon-name-part-type="genus" reg="Entada">E.</tp:taxon-name-part><tp:taxon-name-part taxon-name-part-type="species" reg="phaseoloides">phaseoloides</tp:taxon-name-part></tp:taxon-name></italic>, with unusual ‘pit’ nectaries on stems at nodes adjacent to petiole; rachis in lianescent taxa terminating in a bifurcating tendril (modified terminal pinnae pair); pinnae 1–many pairs per leaf; leaflets 1–many pairs per pinna; lamina often asymmetric and apically mucronate or emarginate. <bold>Inflorescence</bold>: spiciform racemes or spikes, axillary to supra-axillary, solitary or clustered, sometimes into terminal panicles. <bold>Flowers</bold>: 5-merous, sessile to shortly pedicellate, staminate or bisexual, cream-coloured, yellow, green, red or purple; calyx gamosepalous, campanulate, the fused sepals distinctly toothed or not; petals 5, free to basally connate, adnate basally with the stamens and a perigynous disc forming a stemonozone; stamens 10, fertile, free or basally united, anthers usually with a caducous spheroidal apical gland, sessile to stipitate; pollen tricolporate, columellate, dispersed as monads; style tapering to a tubular to rarely cupuliform stigma, ovary glabrous and multi-ovulate. <bold>Fruit</bold>: a craspedium, torulose or not, compressed to flattened, straight to curved to rarely spirally twisted, sometimes gigantic (up to 2 m long in taxa with sea-drifted seeds); epicarp woody to thinly coriaceous; endocarp woody to parchment-like; splitting along transverse septa into one-seeded segments upon ripening or valvately dehiscent, the entire valve breaking away from the replum and the epicarp also separating from the endocarp. <bold>Seeds</bold>: globular to elliptic, usually laterally compressed, longest axis up to 6 cm in large-fruited taxa, dark brown, smooth, with or without areole, pleurogram (when present) usually open. Fig. <xref ref-type="fig" rid="F2">2</xref>.</p><fig id="F2" position="float" orientation="portrait"><object-id xmlns:xlink="http://www.w3.org/1999/xlink" content-type="doi" xlink:type="simple">10.3897/phytokeys.205.76790.figure2</object-id><object-id xmlns:xlink="http://www.w3.org/1999/xlink" content-type="arpha" xlink:type="simple">CD576A2E-F662-5592-A1C7-0B9CCBC7167B</object-id><label>Figure 2.</label><caption><p>Genus-wide variation in morphological characters. <bold>A–D</bold> habit <bold>A</bold> large woody liana, <italic><tp:taxon-name><tp:taxon-name-part taxon-name-part-type="genus" reg="Entada">E.</tp:taxon-name-part><tp:taxon-name-part taxon-name-part-type="species" reg="rheedei">rheedei</tp:taxon-name-part></tp:taxon-name></italic> (photo: B Wursten, <xref ref-type="bibr" rid="B25">Hyde et al. (2021)</xref>) <bold>B</bold> small tree, <italic><tp:taxon-name><tp:taxon-name-part taxon-name-part-type="genus" reg="Entada">E.</tp:taxon-name-part><tp:taxon-name-part taxon-name-part-type="species" reg="abyssinica">abyssinica</tp:taxon-name-part></tp:taxon-name></italic> (photo: G Baumann, <xref ref-type="bibr" rid="B20">Dressler et al. (2014a)</xref>) <bold>C</bold> shrub, <italic><tp:taxon-name><tp:taxon-name-part taxon-name-part-type="genus" reg="Entada">E.</tp:taxon-name-part><tp:taxon-name-part taxon-name-part-type="species" reg="burkei">burkei</tp:taxon-name-part></tp:taxon-name></italic> (photo: M Schmidt, <xref ref-type="bibr" rid="B20">Dressler et al. (2014a</xref>, <xref ref-type="bibr" rid="B21">b</xref>)) <bold>D</bold> geoxylic suffrutex, <italic><tp:taxon-name><tp:taxon-name-part taxon-name-part-type="genus" reg="Entada">E.</tp:taxon-name-part><tp:taxon-name-part taxon-name-part-type="species" reg="dolichorrhachis">dolichorrhachis</tp:taxon-name-part></tp:taxon-name></italic> (photo: M Bingham, <xref ref-type="bibr" rid="B7">Bingham et al. (2021)</xref>) <bold>E, F</bold> leaves <bold>E</bold> bipinnate leaf with few pinnae, few large leaflets and ending in a bifurcating tendril, <italic><tp:taxon-name><tp:taxon-name-part taxon-name-part-type="genus" reg="Entada">E.</tp:taxon-name-part><tp:taxon-name-part taxon-name-part-type="species" reg="rheedei">rheedei</tp:taxon-name-part></tp:taxon-name></italic> (photo: AP Balan, <xref ref-type="bibr" rid="B5">Balan and Predeep (2021)</xref>) <bold>F</bold> bipinnate leaf with many pinnae, many small leaflets and no tendril, <italic><tp:taxon-name><tp:taxon-name-part taxon-name-part-type="genus" reg="Entada">E.</tp:taxon-name-part><tp:taxon-name-part taxon-name-part-type="species" reg="rangei">rangei</tp:taxon-name-part></tp:taxon-name></italic> (photo: A Dreyer, <xref ref-type="bibr" rid="B20">Dressler et al. (2014a)</xref>) <bold>G–I</bold> inflorescences <bold>G</bold> terminal panicle of up-turned spikes, <italic><tp:taxon-name><tp:taxon-name-part taxon-name-part-type="genus" reg="Entada">E.</tp:taxon-name-part><tp:taxon-name-part taxon-name-part-type="species" reg="polyphylla">polyphylla</tp:taxon-name-part></tp:taxon-name></italic> (photo: R Vásquez Martínez, CC BY-NC-SA 3.0, <xref ref-type="bibr" rid="B37">MBG (2021)</xref>) <bold>H</bold> axillary fascicles of spiciform racemes, <italic><tp:taxon-name><tp:taxon-name-part taxon-name-part-type="genus" reg="Entada">E.</tp:taxon-name-part><tp:taxon-name-part taxon-name-part-type="species" reg="goetzei">goetzei</tp:taxon-name-part></tp:taxon-name></italic> (photo: G Baumann, <xref ref-type="bibr" rid="B20">Dressler et al. (2014a)</xref>) <bold>I</bold> short spiciform raceme of dark red flowers, <italic><tp:taxon-name><tp:taxon-name-part taxon-name-part-type="genus" reg="Entada">E.</tp:taxon-name-part><tp:taxon-name-part taxon-name-part-type="species" reg="wahlbergii">wahlbergii</tp:taxon-name-part></tp:taxon-name></italic> (photo: R Mangelsdorff, <xref ref-type="bibr" rid="B20">Dressler et al. (2014a)</xref>) <bold>J–M</bold> fruits <bold>J</bold> immature, weakly falcate, segmented craspedium up to 2 m long, <italic><tp:taxon-name><tp:taxon-name-part taxon-name-part-type="genus" reg="Entada">E.</tp:taxon-name-part><tp:taxon-name-part taxon-name-part-type="species" reg="rheedei">rheedei</tp:taxon-name-part></tp:taxon-name></italic> (photo: photographer unknown, Centre for Australian National Biodiversity Research (CANBR), 2000) <bold>K</bold> immature, segmented, laxly spiralled craspedium up to 120 cm long, <italic><tp:taxon-name><tp:taxon-name-part taxon-name-part-type="genus" reg="Entada">E.</tp:taxon-name-part><tp:taxon-name-part taxon-name-part-type="species" reg="gigas">gigas</tp:taxon-name-part></tp:taxon-name></italic> (photo: R Aguilar CC BY-NC-SA 2.0, <xref ref-type="bibr" rid="B1">Aguilar (2021)</xref>) <bold>L</bold> ripe segmented craspedia breaking up into one-seeded segments with exfoliating epicarp, <italic><tp:taxon-name><tp:taxon-name-part taxon-name-part-type="genus" reg="Entada">E.</tp:taxon-name-part><tp:taxon-name-part taxon-name-part-type="species" reg="africana">africana</tp:taxon-name-part></tp:taxon-name></italic> (photo: B Eichhorn, <xref ref-type="bibr" rid="B20">Dressler et al. (2014a)</xref>) <bold>M</bold> ripe unsegmented craspedium, the entire valve breaking away from the persistent replum, <italic><tp:taxon-name><tp:taxon-name-part taxon-name-part-type="genus" reg="Entada">E.</tp:taxon-name-part><tp:taxon-name-part taxon-name-part-type="species" reg="burkei">burkei</tp:taxon-name-part></tp:taxon-name></italic> (photo: M Kriek CC BY-SA 4.0, <xref ref-type="bibr" rid="B59">Ueda (2021)</xref> observation 85675968) <bold>N, O</bold> seeds <bold>N</bold> one-seeded endocarp segment and small ovoid, flattened seed with elliptic pleurogram, <italic><tp:taxon-name><tp:taxon-name-part taxon-name-part-type="genus" reg="Entada">E.</tp:taxon-name-part><tp:taxon-name-part taxon-name-part-type="species" reg="africana">africana</tp:taxon-name-part></tp:taxon-name></italic> (photo: B Eichhorn, <xref ref-type="bibr" rid="B20">Dressler et al. (2014a)</xref>) <bold>O</bold> ripe one-seeded fruit segments with large circular, laterally compressed seeds lacking a pleurogram, <italic><tp:taxon-name><tp:taxon-name-part taxon-name-part-type="genus" reg="Entada">E.</tp:taxon-name-part><tp:taxon-name-part taxon-name-part-type="species" reg="gigas">gigas</tp:taxon-name-part></tp:taxon-name></italic> (photo: J Stevens, <xref ref-type="bibr" rid="B20">Dressler et al. (2014a)</xref>). Scale bars: 1 cm (<bold>N, O</bold>).</p></caption><graphic xmlns:xlink="http://www.w3.org/1999/xlink" xlink:href="phytokeys-205-099_article-76790__-g002.jpg" position="float" orientation="portrait" xlink:type="simple" id="oo_732697.jpg"><uri content-type="original_file" xlink:type="simple">https://binary.pensoft.net/fig/732697</uri></graphic></fig><p>As delimited here, a genus of 40 species (traditionally ± 30 species), widespread, primarily tropical, but reaching subtropical latitudes in southern Africa and eastern Asia (Fig. <xref ref-type="fig" rid="F3">3</xref>); 29 species in Africa (including Madagascar), nine species in Asia, four species in the Americas; two species (<italic><tp:taxon-name><tp:taxon-name-part taxon-name-part-type="genus" reg="Entada">E.</tp:taxon-name-part><tp:taxon-name-part taxon-name-part-type="species" reg="rheedei">rheedei</tp:taxon-name-part></tp:taxon-name></italic> and <italic><tp:taxon-name><tp:taxon-name-part taxon-name-part-type="genus" reg="Entada">E.</tp:taxon-name-part><tp:taxon-name-part taxon-name-part-type="species" reg="gigas">gigas</tp:taxon-name-part></tp:taxon-name></italic>) occur in two of these regions. Frequently found in riparian and littoral vegetation, though also in savannah, open woodland, thickets or dense humid to more open and dry forest, often on sandy substrates.</p><fig id="F3" position="float" orientation="portrait"><object-id xmlns:xlink="http://www.w3.org/1999/xlink" content-type="doi" xlink:type="simple">10.3897/phytokeys.205.76790.figure3</object-id><object-id xmlns:xlink="http://www.w3.org/1999/xlink" content-type="arpha" xlink:type="simple">0B058F70-BCB0-53B5-8A93-4C4934E5F12E</object-id><label>Figure 3.</label><caption><p>Global distribution of 4415 digitised, quality-controlled herbarium records of <italic><tp:taxon-name><tp:taxon-name-part taxon-name-part-type="genus" reg="Entada">Entada</tp:taxon-name-part></tp:taxon-name></italic> (including those for ex-<italic><tp:taxon-name><tp:taxon-name-part taxon-name-part-type="genus" reg="Elephantorrhiza">Elephantorrhiza</tp:taxon-name-part></tp:taxon-name></italic> species) in GBIF (<ext-link xmlns:xlink="http://www.w3.org/1999/xlink" xlink:type="simple" ext-link-type="uri" xlink:href="http://www.GBIF.org">www.GBIF.org</ext-link>), DryFlor (<ext-link xmlns:xlink="http://www.w3.org/1999/xlink" xlink:type="simple" ext-link-type="uri" xlink:href="http://www.dryflor.info">www.dryflor.info</ext-link>) and SEINet (<ext-link xmlns:xlink="http://www.w3.org/1999/xlink" xlink:type="simple" ext-link-type="uri" xlink:href="http://swbiodiversity.org/seinet">swbiodiversity.org/seinet</ext-link>) from Ringelberg et al. (in prep.). Map created using R packages ggplot2 (<xref ref-type="bibr" rid="B64">Wickham 2016</xref>), sf (<xref ref-type="bibr" rid="B44">Pebesma 2018</xref>) and rnaturalearth (<xref ref-type="bibr" rid="B55">South 2017</xref>). Map: J Ringelberg.</p></caption><graphic xmlns:xlink="http://www.w3.org/1999/xlink" xlink:href="phytokeys-205-099_article-76790__-g003.jpg" position="float" orientation="portrait" xlink:type="simple" id="oo_732698.jpg"><uri content-type="original_file" xlink:type="simple">https://binary.pensoft.net/fig/732698</uri></graphic></fig><sec sec-type="﻿Note on extrafloral nectaries" id="SECID0EX6AE"><title>﻿Note on extrafloral nectaries</title><p>While much of the literature on <italic><tp:taxon-name><tp:taxon-name-part taxon-name-part-type="genus" reg="Entada">Entada</tp:taxon-name-part></tp:taxon-name></italic> (e.g. <xref ref-type="bibr" rid="B11">Brenan 1966</xref>; <xref ref-type="bibr" rid="B29">Lewis and Elias 1981</xref>; <xref ref-type="bibr" rid="B41">Nielsen 1981</xref>, <xref ref-type="bibr" rid="B42">1992</xref>; <xref ref-type="bibr" rid="B61">Villiers 2002</xref>; <xref ref-type="bibr" rid="B66">Wu and Nielsen 2010</xref>; <xref ref-type="bibr" rid="B9">Braga et al. 2016</xref>) noted the absence of petiolar and leaf rachis nectaries that are otherwise common across the mimosoid clade, examination of herbarium specimens from Madagascar uncovered several species that do appear to possess putative extrafloral nectaries. Six species of <italic><tp:taxon-name><tp:taxon-name-part taxon-name-part-type="genus" reg="Entada">Entada</tp:taxon-name-part></tp:taxon-name></italic> are native to Madagascar (<xref ref-type="bibr" rid="B61">Villiers 2002</xref>): <italic><tp:taxon-name><tp:taxon-name-part taxon-name-part-type="genus" reg="Entada">E.</tp:taxon-name-part><tp:taxon-name-part taxon-name-part-type="species" reg="chrysostachys">chrysostachys</tp:taxon-name-part></tp:taxon-name></italic> (Benth.) Drake; <italic><tp:taxon-name><tp:taxon-name-part taxon-name-part-type="genus" reg="Entada">E.</tp:taxon-name-part><tp:taxon-name-part taxon-name-part-type="species" reg="leptostachya">leptostachya</tp:taxon-name-part></tp:taxon-name></italic> Harms; <italic><tp:taxon-name><tp:taxon-name-part taxon-name-part-type="genus" reg="Entada">E.</tp:taxon-name-part><tp:taxon-name-part taxon-name-part-type="species" reg="louvelii">louvelii</tp:taxon-name-part></tp:taxon-name></italic> (R. Vig.) Brenan; <italic><tp:taxon-name><tp:taxon-name-part taxon-name-part-type="genus" reg="Entada">E.</tp:taxon-name-part><tp:taxon-name-part taxon-name-part-type="species" reg="pervillei">pervillei</tp:taxon-name-part></tp:taxon-name></italic> (Vatke) R. Vig.; <italic><tp:taxon-name><tp:taxon-name-part taxon-name-part-type="genus" reg="Entada">E.</tp:taxon-name-part><tp:taxon-name-part taxon-name-part-type="species" reg="rheedei">rheedei</tp:taxon-name-part></tp:taxon-name></italic> Spreng.; and <italic><tp:taxon-name><tp:taxon-name-part taxon-name-part-type="genus" reg="Entada">E.</tp:taxon-name-part><tp:taxon-name-part taxon-name-part-type="species" reg="tuberosa">tuberosa</tp:taxon-name-part></tp:taxon-name></italic> R. Vig. Of these, <italic><tp:taxon-name><tp:taxon-name-part taxon-name-part-type="genus" reg="Entada">E.</tp:taxon-name-part><tp:taxon-name-part taxon-name-part-type="species" reg="louvelii">louvelii</tp:taxon-name-part></tp:taxon-name></italic>, <italic><tp:taxon-name><tp:taxon-name-part taxon-name-part-type="genus" reg="Entada">E.</tp:taxon-name-part><tp:taxon-name-part taxon-name-part-type="species" reg="pervillei">pervillei</tp:taxon-name-part></tp:taxon-name></italic> and <italic><tp:taxon-name><tp:taxon-name-part taxon-name-part-type="genus" reg="Entada">E.</tp:taxon-name-part><tp:taxon-name-part taxon-name-part-type="species" reg="tuberosa">tuberosa</tp:taxon-name-part></tp:taxon-name></italic> are endemic to the Island. <xref ref-type="bibr" rid="B61">Villiers (2002)</xref> noted that <italic><tp:taxon-name><tp:taxon-name-part taxon-name-part-type="genus" reg="Entada">E.</tp:taxon-name-part><tp:taxon-name-part taxon-name-part-type="species" reg="tuberosa">tuberosa</tp:taxon-name-part></tp:taxon-name></italic> “is easily recognisable by the white, glandular mucro at the tip of the leaf rachis and the axes of the pinnae (generally present)” (<xref ref-type="bibr" rid="B61">Villiers 2002</xref>, p. 169). Close examination of specimens at K reveals structures that are here interpreted as extrafloral nectaries on five of the six Madagascan <italic><tp:taxon-name><tp:taxon-name-part taxon-name-part-type="genus" reg="Entada">Entada</tp:taxon-name-part></tp:taxon-name></italic> species (<italic><tp:taxon-name><tp:taxon-name-part taxon-name-part-type="genus" reg="Entada">E.</tp:taxon-name-part><tp:taxon-name-part taxon-name-part-type="species" reg="chrysostachys">chrysostachys</tp:taxon-name-part></tp:taxon-name></italic> is the only species on which these structures were not observed) (Fig. <xref ref-type="fig" rid="F4">4</xref>). These nectaries are visible as annular structures on shoots immediately beneath the base of stipules, in similar positions to those documented for <italic><tp:taxon-name><tp:taxon-name-part taxon-name-part-type="genus" reg="Entada">E.</tp:taxon-name-part><tp:taxon-name-part taxon-name-part-type="species" reg="phaseoloides">phaseoloides</tp:taxon-name-part></tp:taxon-name></italic> (<xref ref-type="bibr" rid="B8">Blüthgen and Reifenrath 2003</xref>; <xref ref-type="bibr" rid="B35">Marazzi et al. 2019</xref>) (Fig. <xref ref-type="fig" rid="F5">5</xref>), in all five potentially extrafloral nectary-bearing species. In addition, multiple vouchers of <italic><tp:taxon-name><tp:taxon-name-part taxon-name-part-type="genus" reg="Entada">E.</tp:taxon-name-part><tp:taxon-name-part taxon-name-part-type="species" reg="pervillei">pervillei</tp:taxon-name-part></tp:taxon-name></italic> contain material with small basin-like structures at the distal end of adaxially grooved rachises that are also interpreted here as nectaries (Fig. <xref ref-type="fig" rid="F4">4C, D</xref>). Finally, structures comparable to those described by <xref ref-type="bibr" rid="B61">Villiers (2002)</xref> for <italic><tp:taxon-name><tp:taxon-name-part taxon-name-part-type="genus" reg="Entada">E.</tp:taxon-name-part><tp:taxon-name-part taxon-name-part-type="species" reg="tuberosa">tuberosa</tp:taxon-name-part></tp:taxon-name></italic> and confirmed on several K vouchers ascribed to this species (e.g. Fig. <xref ref-type="fig" rid="F4">4F</xref>), were also observed on specimens identified as <italic><tp:taxon-name><tp:taxon-name-part taxon-name-part-type="genus" reg="Entada">E.</tp:taxon-name-part><tp:taxon-name-part taxon-name-part-type="species" reg="rheedei">rheedei</tp:taxon-name-part></tp:taxon-name></italic> (Fig. <xref ref-type="fig" rid="F4">4E</xref>). Examination of living material, chemical analyses of any exudates that might issue from all the above-mentioned structures and observations of animal visitation are needed to verify the interpretation offered here that these structures are indeed nectaries. The presence of these structures begs the question about how widespread they might be across the genus. A detailed study of extrafloral nectaries across the full geographical range of <italic><tp:taxon-name><tp:taxon-name-part taxon-name-part-type="genus" reg="Entada">Entada</tp:taxon-name-part></tp:taxon-name></italic> should be carried out, this using a high-powered microscope and backed up by fieldwork.</p><fig id="F4" position="float" orientation="portrait"><object-id xmlns:xlink="http://www.w3.org/1999/xlink" content-type="doi" xlink:type="simple">10.3897/phytokeys.205.76790.figure4</object-id><object-id xmlns:xlink="http://www.w3.org/1999/xlink" content-type="arpha" xlink:type="simple">B75CDF1D-8A3A-5685-86D9-0379661825BC</object-id><label>Figure 4.</label><caption><p>Putative extrafloral nectaries on herbarium specimens of five of the six native Madagascan species of <italic><tp:taxon-name><tp:taxon-name-part taxon-name-part-type="genus" reg="Entada">Entada</tp:taxon-name-part></tp:taxon-name></italic><bold>A</bold><italic><tp:taxon-name><tp:taxon-name-part taxon-name-part-type="genus" reg="Entada">E.</tp:taxon-name-part><tp:taxon-name-part taxon-name-part-type="species" reg="leptostachya">leptostachya</tp:taxon-name-part></tp:taxon-name>, Du Puy et al. M235</italic><bold>B</bold><italic><tp:taxon-name><tp:taxon-name-part taxon-name-part-type="genus" reg="Entada">E.</tp:taxon-name-part><tp:taxon-name-part taxon-name-part-type="species" reg="louvelii">louvelii</tp:taxon-name-part></tp:taxon-name>, Réserves Naturelles RN1447</italic><bold>C</bold><italic><tp:taxon-name><tp:taxon-name-part taxon-name-part-type="genus" reg="Entada">E.</tp:taxon-name-part><tp:taxon-name-part taxon-name-part-type="species" reg="pervillei">pervillei</tp:taxon-name-part></tp:taxon-name>, Service Forestier 10525_SF</italic><bold>D</bold><italic><tp:taxon-name><tp:taxon-name-part taxon-name-part-type="genus" reg="Entada">E.</tp:taxon-name-part><tp:taxon-name-part taxon-name-part-type="species" reg="pervillei">pervillei</tp:taxon-name-part></tp:taxon-name>, Service Forestier 11481_SF</italic><bold>E</bold><italic><tp:taxon-name><tp:taxon-name-part taxon-name-part-type="genus" reg="Entada">E.</tp:taxon-name-part><tp:taxon-name-part taxon-name-part-type="species" reg="rheedei">rheedei</tp:taxon-name-part></tp:taxon-name>, Gautier LG3153</italic><bold>F</bold><italic><tp:taxon-name><tp:taxon-name-part taxon-name-part-type="genus" reg="Entada">E.</tp:taxon-name-part><tp:taxon-name-part taxon-name-part-type="species" reg="tuberosa">tuberosa</tp:taxon-name-part></tp:taxon-name>, Jongkind et al. 3264</italic>. Scale bars: 2 mm (<bold>A–F</bold>). Photos: S O’Donnell.</p></caption><graphic xmlns:xlink="http://www.w3.org/1999/xlink" xlink:href="phytokeys-205-099_article-76790__-g004.jpg" position="float" orientation="portrait" xlink:type="simple" id="oo_732699.jpg"><uri content-type="original_file" xlink:type="simple">https://binary.pensoft.net/fig/732699</uri></graphic></fig><fig id="F5" position="float" orientation="portrait"><object-id xmlns:xlink="http://www.w3.org/1999/xlink" content-type="doi" xlink:type="simple">10.3897/phytokeys.205.76790.figure5</object-id><object-id xmlns:xlink="http://www.w3.org/1999/xlink" content-type="arpha" xlink:type="simple">F235E344-4DAD-5ADC-A259-71CA0A87C16F</object-id><label>Figure 5.</label><caption><p>Extrafloral nectaries at nodes on stems of cultivated <italic><tp:taxon-name><tp:taxon-name-part taxon-name-part-type="genus" reg="Entada">Entada</tp:taxon-name-part><tp:taxon-name-part taxon-name-part-type="species" reg="phaseoloides">phaseoloides</tp:taxon-name-part></tp:taxon-name></italic> grown in California from seed. <bold>A, B</bold> Pit nectary at node on stem adjacent to petiole, indicated by arrow <bold>C–E</bold> Argentine ants (<italic><tp:taxon-name><tp:taxon-name-part taxon-name-part-type="genus" reg="Linepithema">Linepithema</tp:taxon-name-part><tp:taxon-name-part taxon-name-part-type="species" reg="humile">humile</tp:taxon-name-part></tp:taxon-name></italic>) visiting nectaries <bold>F</bold> dipteran nectary visitor. Scale bars: 5 mm (<bold>A–F</bold>). Photos: S O’Donnell.</p></caption><graphic xmlns:xlink="http://www.w3.org/1999/xlink" xlink:href="phytokeys-205-099_article-76790__-g005.jpg" position="float" orientation="portrait" xlink:type="simple" id="oo_732700.jpg"><uri content-type="original_file" xlink:type="simple">https://binary.pensoft.net/fig/732700</uri></graphic></fig><p>We present no infrageneric classification at this point, pending a more densely sampled species-level molecular phylogeny and more detailed taxonomic revision which are foci of proposed future work. Instead, species are here simply alphabetically ordered. Species descriptions, species delimitation and synonymy are based on regional floristic treatments in <xref ref-type="bibr" rid="B10">Brenan (1959</xref>, <xref ref-type="bibr" rid="B11">1966</xref>, <xref ref-type="bibr" rid="B12">1970</xref>), <xref ref-type="bibr" rid="B49">Ross (1974</xref>, <xref ref-type="bibr" rid="B50">1975a</xref>, <xref ref-type="bibr" rid="B51">1975b</xref>), <xref ref-type="bibr" rid="B42">Nielsen (1992)</xref>, <xref ref-type="bibr" rid="B6">Barneby (1996)</xref>, <xref ref-type="bibr" rid="B19">Cowan (1998)</xref>, <xref ref-type="bibr" rid="B61">Villiers (2002)</xref>, <xref ref-type="bibr" rid="B57">Tateishi et al. (2008)</xref>, <xref ref-type="bibr" rid="B62">Wakita et al. (2008)</xref>, <xref ref-type="bibr" rid="B43">Ohashi et al. (2010)</xref>, <xref ref-type="bibr" rid="B66">Wu and Nielsen (2010)</xref>, <xref ref-type="bibr" rid="B23">Grobler (2012)</xref> and <xref ref-type="bibr" rid="B9">Braga et al. (2016)</xref>, as well as <xref ref-type="bibr" rid="B34">Lungu’s (1995)</xref> global synopsis and, for the ex-<italic><tp:taxon-name><tp:taxon-name-part taxon-name-part-type="genus" reg="Elephantorrhiza">Elephantorrhiza</tp:taxon-name-part></tp:taxon-name></italic> species, rely almost entirely upon <xref ref-type="bibr" rid="B49">Ross (1974</xref>, <xref ref-type="bibr" rid="B50">1975a</xref>) with occasional additions from <xref ref-type="bibr" rid="B12">Brenan (1970)</xref> and <xref ref-type="bibr" rid="B23">Grobler (2012)</xref>. Where opinions in literature differ, we defer to <xref ref-type="bibr" rid="B10">Brenan (1959</xref>, <xref ref-type="bibr" rid="B11">1966</xref>, <xref ref-type="bibr" rid="B12">1970</xref>), <xref ref-type="bibr" rid="B49">Ross (1974</xref>, <xref ref-type="bibr" rid="B50">1975a</xref>), <xref ref-type="bibr" rid="B42">Nielsen (1992)</xref> and <xref ref-type="bibr" rid="B61">Villiers (2002)</xref> with any exceptions noted in the corresponding species descriptions. In addition to basionyms, we include synonyms only when these are names published in the genus <italic><tp:taxon-name><tp:taxon-name-part taxon-name-part-type="genus" reg="Entada">Entada</tp:taxon-name-part></tp:taxon-name></italic>. For example, under <italic><tp:taxon-name><tp:taxon-name-part taxon-name-part-type="genus" reg="Entada">Entada</tp:taxon-name-part><tp:taxon-name-part taxon-name-part-type="species" reg="abyssinica">abyssinica</tp:taxon-name-part></tp:taxon-name></italic>, we do not present the synonyms published in the genera <italic><tp:taxon-name><tp:taxon-name-part taxon-name-part-type="genus" reg="Pusaetha">Pusaetha</tp:taxon-name-part></tp:taxon-name></italic>, <italic><tp:taxon-name><tp:taxon-name-part taxon-name-part-type="genus" reg="Gigalobium">Gigalobium</tp:taxon-name-part></tp:taxon-name></italic> or <italic><tp:taxon-name><tp:taxon-name-part taxon-name-part-type="genus" reg="Entadopsis">Entadopsis</tp:taxon-name-part></tp:taxon-name></italic>. We include type details for all accepted species, but not for synonyms.</p></sec></tp:treatment-sec><ref-list><ref id="B25"><mixed-citation xmlns:xlink="http://www.w3.org/1999/xlink" xlink:type="simple"><person-group><name name-style="western"><surname>Hyde</surname><given-names>MA</given-names></name><name name-style="western"><surname>Wursten</surname><given-names>BT</given-names></name><name name-style="western"><surname>Ballings</surname><given-names>P</given-names></name><name name-style="western"><surname>Coates Palgrave</surname><given-names>M</given-names></name></person-group> (<year>2021</year>) Flora of Mozambique: Species information: individual images: <italic><tp:taxon-name><tp:taxon-name-part taxon-name-part-type="genus">Entada</tp:taxon-name-part><tp:taxon-name-part taxon-name-part-type="species">rheedei</tp:taxon-name-part></tp:taxon-name></italic>. <ext-link xlink:href="https://www.mozambiqueflora.com/speciesdata/image-display.php?species_id=126520&amp;image_id=13" ext-link-type="uri" xlink:type="simple">https://www.mozambiqueflora.com/speciesdata/image-display.php?species_id=126520&amp;image_id=13</ext-link> [retrieved 20.08.2021]</mixed-citation></ref><ref id="B20"><mixed-citation xmlns:xlink="http://www.w3.org/1999/xlink" xlink:type="simple"><person-group><name name-style="western"><surname>Dressler</surname><given-names>S</given-names></name><name name-style="western"><surname>Schmidt</surname><given-names>M</given-names></name><name name-style="western"><surname>Zizka</surname><given-names>G</given-names></name></person-group> (<year>2014a</year>) (continuously updated) African Plants – A Photo Guide. Forschungsinstitut Senckenberg, Frankfurt/Main, Germany. <ext-link xlink:type="simple" ext-link-type="uri" xlink:href="http://www.africanplants.senckenberg.de">www.africanplants.senckenberg.de</ext-link> [accessed 20.08.2021]</mixed-citation></ref><ref id="B21"><mixed-citation xmlns:xlink="http://www.w3.org/1999/xlink" xlink:type="simple"><person-group><name name-style="western"><surname>Dressler</surname><given-names>S</given-names></name><name name-style="western"><surname>Schmidt</surname><given-names>M</given-names></name><name name-style="western"><surname>Zizka</surname><given-names>G</given-names></name></person-group> (<year>2014b</year>) <article-title>Introducing <italic>African Plants-A Photo Guide</italic>-An interactive photo data-base and rapid identification tool for continental Africa.</article-title><source>Taxon</source><volume>63</volume>(<issue>5</issue>): <fpage>1159</fpage>–<lpage>1161</lpage>. <ext-link xlink:href="10.12705/635.26" ext-link-type="doi" xlink:type="simple">https://doi.org/10.12705/635.26</ext-link></mixed-citation></ref><ref id="B7"><mixed-citation xmlns:xlink="http://www.w3.org/1999/xlink" xlink:type="simple"><person-group><name name-style="western"><surname>Bingham</surname><given-names>MG</given-names></name><name name-style="western"><surname>Willemen</surname><given-names>A</given-names></name><name name-style="western"><surname>Wursten</surname><given-names>BT</given-names></name><name name-style="western"><surname>Ballings</surname><given-names>P</given-names></name><name name-style="western"><surname>Hyde</surname><given-names>MA</given-names></name></person-group> (<year>2021</year>) Flora of Zambia: Species information: <italic><tp:taxon-name><tp:taxon-name-part taxon-name-part-type="genus">Entada</tp:taxon-name-part><tp:taxon-name-part taxon-name-part-type="species">dolichorrhachis</tp:taxon-name-part></tp:taxon-name></italic> 3(1): 20–21. <ext-link xlink:href="https://www.zambiaflora.com/speciesdata/species.php?species_id=186420" ext-link-type="uri" xlink:type="simple">https://www.zambiaflora.com/speciesdata/species.php?species_id=186420</ext-link> [retrieved 20.08.2021]</mixed-citation></ref><ref id="B5"><mixed-citation xmlns:xlink="http://www.w3.org/1999/xlink" xlink:type="simple"><person-group><name name-style="western"><surname>Balan</surname><given-names>AP</given-names></name><name name-style="western"><surname>Predeep</surname><given-names>SV</given-names></name></person-group> (<year>2021</year>) <article-title>Legumes of Kerala, India: A checklist.</article-title><source>Journal of Threatened Taxa</source><volume>13</volume>(<issue>5</issue>): <fpage>18257</fpage>–<lpage>18282</lpage>. <ext-link xlink:href="10.11609/jott.6475.13.5.18257-18282" ext-link-type="doi" xlink:type="simple">https://doi.org/10.11609/jott.6475.13.5.18257-18282</ext-link></mixed-citation></ref><ref id="B37"><mixed-citation xmlns:xlink="http://www.w3.org/1999/xlink" xlink:type="simple">MBG (<year>2021</year>) <ext-link xlink:type="simple" ext-link-type="uri" xlink:href="http://Tropicos.org">Tropicos.org</ext-link> Image Search, Missouri Botanical Garden. <ext-link xlink:href="http://legacy.tropicos.org/ImageSearch.aspx" ext-link-type="uri" xlink:type="simple">http://legacy.tropicos.org/ImageSearch.aspx</ext-link> [accessed 20.08.2021]</mixed-citation></ref><ref id="B1"><mixed-citation xmlns:xlink="http://www.w3.org/1999/xlink" xlink:type="simple"><person-group><name name-style="western"><surname>Aguilar</surname><given-names>R</given-names></name></person-group> (<year>2021</year>) <italic><tp:taxon-name><tp:taxon-name-part taxon-name-part-type="genus">Entada</tp:taxon-name-part><tp:taxon-name-part taxon-name-part-type="species">gigas</tp:taxon-name-part></tp:taxon-name></italic> (L.) Fawc. &amp; Rendle. RA#15235. <ext-link xlink:href="https://www.flickriver.com/photos/plantaspeninsulaosa/16848484480/" ext-link-type="uri" xlink:type="simple">https://www.flickriver.com/photos/plantaspeninsulaosa/16848484480/</ext-link> [Accessed 20.08.2021]</mixed-citation></ref><ref id="B59"><mixed-citation xmlns:xlink="http://www.w3.org/1999/xlink" xlink:type="simple"><person-group><name name-style="western"><surname>Ueda</surname><given-names>K</given-names></name></person-group> (<year>2021</year>) iNaturalist Research-grade Observations. <ext-link xlink:type="simple" ext-link-type="uri" xlink:href="http://iNaturalist.org">iNaturalist.org</ext-link>. <ext-link xlink:href="10.15468/ab3s5x" ext-link-type="doi" xlink:type="simple">https://doi.org/10.15468/ab3s5x</ext-link> [accessed via <ext-link xlink:type="simple" ext-link-type="uri" xlink:href="http://GBIF.org">GBIF.org</ext-link> 2.10.2021]</mixed-citation></ref><ref id="B64"><mixed-citation xmlns:xlink="http://www.w3.org/1999/xlink" xlink:type="simple"><person-group><name name-style="western"><surname>Wickham</surname><given-names>H</given-names></name></person-group> (<year>2016</year>) <source>ggplot2: Elegant graphics for data analysis.</source><publisher-name>Springer-Verlag</publisher-name>, <publisher-loc>New York</publisher-loc>, <size units="page">213 pp</size>. <ext-link xlink:href="10.1007/978-3-319-24277-4_9" ext-link-type="doi" xlink:type="simple">https://doi.org/10.1007/978-3-319-24277-4_9</ext-link></mixed-citation></ref><ref id="B44"><mixed-citation xmlns:xlink="http://www.w3.org/1999/xlink" xlink:type="simple"><person-group><name name-style="western"><surname>Pebesma</surname><given-names>E</given-names></name></person-group> (<year>2018</year>) <article-title>Simple Features for R: Standardized support for spatial vector data.</article-title><source>The R Journal</source><volume>10</volume>(<issue>1</issue>): <fpage>439</fpage>–<lpage>446</lpage>. <ext-link xlink:href="10.32614/RJ-2018-009" ext-link-type="doi" xlink:type="simple">https://doi.org/10.32614/RJ-2018-009</ext-link></mixed-citation></ref><ref id="B55"><mixed-citation xmlns:xlink="http://www.w3.org/1999/xlink" xlink:type="simple"><person-group><name name-style="western"><surname>South</surname><given-names>A</given-names></name></person-group> (<year>2017</year>) rnaturalearth: World map data from natural Earth. R package version 0.1.0. <ext-link xlink:href="https://CRAN.R-project.org/package=rnaturalearth" ext-link-type="uri" xlink:type="simple">https://CRAN.R-project.org/package=rnaturalearth</ext-link></mixed-citation></ref><ref id="B11"><mixed-citation xmlns:xlink="http://www.w3.org/1999/xlink" xlink:type="simple"><person-group><name name-style="western"><surname>Brenan</surname><given-names>JPM</given-names></name></person-group> (<year>1966</year>) <article-title>Notes on <tp:taxon-name><tp:taxon-name-part taxon-name-part-type="subfamily">Mimosoideae</tp:taxon-name-part></tp:taxon-name>: XI. The genus <italic><tp:taxon-name><tp:taxon-name-part taxon-name-part-type="genus">Entada</tp:taxon-name-part></tp:taxon-name></italic>, its subdivisions and a key to the African species.</article-title><source>Kew Bulletin</source><volume>20</volume>(<issue>3</issue>): <fpage>361</fpage>–<lpage>378</lpage>. <ext-link xlink:href="10.2307/4108229" ext-link-type="doi" xlink:type="simple">https://doi.org/10.2307/4108229</ext-link></mixed-citation></ref><ref id="B29"><mixed-citation xmlns:xlink="http://www.w3.org/1999/xlink" xlink:type="simple"><person-group><name name-style="western"><surname>Lewis</surname><given-names>GP</given-names></name><name name-style="western"><surname>Elias</surname><given-names>TS</given-names></name></person-group> (<year>1981</year>) <article-title>Tribe 3. Mimoseae Bronn (1822).</article-title> In: <person-group><name name-style="western"><surname>Polhill</surname><given-names>RM</given-names></name><name name-style="western"><surname>Raven</surname><given-names>PH</given-names></name></person-group> (<role>Eds</role>) <issue-title>Advances in Legume Systematics, Part 1.</issue-title><source>Kew Publishing, Richmond</source>, <fpage>155</fpage>–<lpage>168</lpage>.</mixed-citation></ref><ref id="B41"><mixed-citation xmlns:xlink="http://www.w3.org/1999/xlink" xlink:type="simple"><person-group><name name-style="western"><surname>Nielsen</surname><given-names>IC</given-names></name></person-group> (<year>1981</year>) <article-title>3. <italic><tp:taxon-name><tp:taxon-name-part taxon-name-part-type="genus">Entada</tp:taxon-name-part></tp:taxon-name></italic>.</article-title> In: <person-group><name name-style="western"><surname>Nielsen</surname><given-names>IC</given-names></name></person-group> (<role>Ed.</role>) <issue-title>Leguminosae, Mimosoideae, Flore du Cambodge, Laos et du Viêt-Nam, Vol.</issue-title><volume>19</volume>: <fpage>17</fpage>–<lpage>25</lpage>.</mixed-citation></ref><ref id="B42"><mixed-citation xmlns:xlink="http://www.w3.org/1999/xlink" xlink:type="simple"><person-group><name name-style="western"><surname>Nielsen</surname><given-names>IC</given-names></name></person-group> (<year>1992</year>) <article-title><italic><tp:taxon-name><tp:taxon-name-part taxon-name-part-type="genus">Entada</tp:taxon-name-part></tp:taxon-name></italic>.</article-title> In: <person-group><name name-style="western"><surname>Nielsen</surname><given-names>IC</given-names></name></person-group> (<role>Ed.</role>) <issue-title>Mimosaceae (Leguminosae – Mimosoideae), Flora Malesiana, ser.</issue-title><source>1, Vol. 11(1). Rijksherbarium / Hortus Botanicus, Leiden University, Leiden</source>, <fpage>176</fpage>–<lpage>181</lpage>. <ext-link xlink:href="https://www.biodiversitylibrary.org/page/28496479" ext-link-type="uri" xlink:type="simple">https://www.biodiversitylibrary.org/page/28496479</ext-link></mixed-citation></ref><ref id="B61"><mixed-citation xmlns:xlink="http://www.w3.org/1999/xlink" xlink:type="simple"><person-group><name name-style="western"><surname>Villiers</surname><given-names>J-F</given-names></name></person-group> (<year>2002</year>) <article-title>3. <italic><tp:taxon-name><tp:taxon-name-part taxon-name-part-type="genus">Entada</tp:taxon-name-part></tp:taxon-name></italic>.</article-title> In: <person-group><name name-style="western"><surname>Du Puy</surname><given-names>DJ</given-names></name></person-group> (<role>Ed.</role>) <issue-title>The Leguminosae of Madagascar.</issue-title><source>Kew Publishing, Richmond</source>, <fpage>163</fpage>–<lpage>169</lpage>.</mixed-citation></ref><ref id="B66"><mixed-citation xmlns:xlink="http://www.w3.org/1999/xlink" xlink:type="simple"><person-group><name name-style="western"><surname>Wu</surname><given-names>D</given-names></name><name name-style="western"><surname>Nielsen</surname><given-names>IC</given-names></name></person-group> (<year>2010</year>) <article-title>26. <italic><tp:taxon-name><tp:taxon-name-part taxon-name-part-type="genus">Entada</tp:taxon-name-part></tp:taxon-name></italic>.</article-title> In: <person-group><name name-style="western"><surname>Wu</surname><given-names>ZY</given-names></name><name name-style="western"><surname>Raven</surname><given-names>PH</given-names></name><name name-style="western"><surname>Hong</surname><given-names>D</given-names></name></person-group> (<role>Eds</role>) <issue-title>Flora of China, Vol.</issue-title><source>10 (<tp:taxon-name><tp:taxon-name-part taxon-name-part-type="family">Fabaceae</tp:taxon-name-part></tp:taxon-name>). Science Press, Beijing and Missouri Botanical Garden Press, St. Louis</source>, <fpage>51</fpage>–<lpage>52</lpage>. <ext-link xlink:href="http://flora.huh.harvard.edu/china/mss/volume10/index.htm" ext-link-type="uri" xlink:type="simple">http://flora.huh.harvard.edu/china/mss/volume10/index.htm</ext-link></mixed-citation></ref><ref id="B9"><mixed-citation xmlns:xlink="http://www.w3.org/1999/xlink" xlink:type="simple"><person-group><name name-style="western"><surname>Braga</surname><given-names>ES</given-names></name><name name-style="western"><surname>Feitoza</surname><given-names>GV</given-names></name><name name-style="western"><surname>Flores</surname><given-names>AS</given-names></name><name name-style="western"><surname>Rodrigues</surname><given-names>RS</given-names></name></person-group> (<year>2016</year>) <article-title><italic><tp:taxon-name><tp:taxon-name-part taxon-name-part-type="genus">Entada</tp:taxon-name-part></tp:taxon-name></italic> (<tp:taxon-name><tp:taxon-name-part taxon-name-part-type="family">Leguminosae</tp:taxon-name-part></tp:taxon-name>, <tp:taxon-name><tp:taxon-name-part taxon-name-part-type="subfamily">Mimosoideae</tp:taxon-name-part></tp:taxon-name>) em Roraima, Brasil.</article-title><source>Rodriguésia</source><volume>67</volume>(<issue>3</issue>): <fpage>815</fpage>–<lpage>822</lpage>. <ext-link xlink:href="10.1590/2175-7860201667319" ext-link-type="doi" xlink:type="simple">https://doi.org/10.1590/2175-7860201667319</ext-link></mixed-citation></ref><ref id="B8"><mixed-citation xmlns:xlink="http://www.w3.org/1999/xlink" xlink:type="simple"><person-group><name name-style="western"><surname>Blüthgen</surname><given-names>N</given-names></name><name name-style="western"><surname>Reifenrath</surname><given-names>K</given-names></name></person-group> (<year>2003</year>) <article-title>Extrafloral nectaries in an Australian rainforest: Structure and distribution.</article-title><source>Australian Journal of Botany</source><volume>51</volume>(<issue>5</issue>): <fpage>515</fpage>–<lpage>527</lpage>. <ext-link xlink:href="10.1071/BT02108" ext-link-type="doi" xlink:type="simple">https://doi.org/10.1071/BT02108</ext-link></mixed-citation></ref><ref id="B35"><mixed-citation xmlns:xlink="http://www.w3.org/1999/xlink" xlink:type="simple"><person-group><name name-style="western"><surname>Marazzi</surname><given-names>B</given-names></name><name name-style="western"><surname>Gonzalez</surname><given-names>AM</given-names></name><name name-style="western"><surname>Delgado-Salinas</surname><given-names>A</given-names></name><name name-style="western"><surname>Luckow</surname><given-names>MA</given-names></name><name name-style="western"><surname>Ringelberg</surname><given-names>JJ</given-names></name><name name-style="western"><surname>Hughes</surname><given-names>CE</given-names></name></person-group> (<year>2019</year>) <article-title>Extrafloral nectaries in <tp:taxon-name><tp:taxon-name-part taxon-name-part-type="family">Leguminosae</tp:taxon-name-part></tp:taxon-name>: Phylogenetic distribution, morphological diversity and evolution.</article-title><source>Australian Systematic Botany</source><volume>32</volume>: <fpage>409</fpage>–<lpage>458</lpage>. <ext-link xlink:href="10.1071/SB19012" ext-link-type="doi" xlink:type="simple">https://doi.org/10.1071/SB19012</ext-link></mixed-citation></ref><ref id="B10"><mixed-citation xmlns:xlink="http://www.w3.org/1999/xlink" xlink:type="simple"><person-group><name name-style="western"><surname>Brenan</surname><given-names>JPM</given-names></name></person-group> (<year>1959</year>) <article-title>2. <italic><tp:taxon-name><tp:taxon-name-part taxon-name-part-type="genus">Entada</tp:taxon-name-part></tp:taxon-name></italic>.</article-title> In: <person-group><name name-style="western"><surname>Brenan</surname><given-names>JPM</given-names></name></person-group> (<role>Ed.</role>) <issue-title>Leguminosae (Part 1), subfamily Mimosoideae, Flora of Tropical East Africa.</issue-title><source>Crown Agents for Oversea Governments and Administrations, London</source>, <fpage>9</fpage>–<lpage>19</lpage>.</mixed-citation></ref><ref id="B12"><mixed-citation xmlns:xlink="http://www.w3.org/1999/xlink" xlink:type="simple"><person-group><name name-style="western"><surname>Brenan</surname><given-names>JPM</given-names></name></person-group> (<year>1970</year>) <article-title>2. <italic><tp:taxon-name><tp:taxon-name-part taxon-name-part-type="genus">Entada</tp:taxon-name-part></tp:taxon-name></italic>.</article-title> In: <person-group><name name-style="western"><surname>Brenan</surname><given-names>JPM</given-names></name></person-group> (<role>Ed.</role>) <issue-title>Flora Zambesiaca, Vol.</issue-title><source>3, Pt 1. Crown Agents for Oversea Governments and Administrations, London</source>, <fpage>13</fpage>–<lpage>23</lpage>.</mixed-citation></ref><ref id="B49"><mixed-citation xmlns:xlink="http://www.w3.org/1999/xlink" xlink:type="simple"><person-group><name name-style="western"><surname>Ross</surname><given-names>JH</given-names></name></person-group> (<year>1974</year>) The genus <italic><tp:taxon-name><tp:taxon-name-part taxon-name-part-type="genus">Elephantorrhiza.</tp:taxon-name-part></tp:taxon-name></italic> Bothalia 11(3): 247–257. <ext-link xlink:href="10.4102/abc.v11i3.1455" ext-link-type="doi" xlink:type="simple">https://doi.org/10.4102/abc.v11i3.1455</ext-link></mixed-citation></ref><ref id="B50"><mixed-citation xmlns:xlink="http://www.w3.org/1999/xlink" xlink:type="simple"><person-group><name name-style="western"><surname>Ross</surname><given-names>JH</given-names></name></person-group> (<year>1975a</year>) <article-title>12. <italic><tp:taxon-name><tp:taxon-name-part taxon-name-part-type="genus">Elephantorrhiza</tp:taxon-name-part></tp:taxon-name></italic>.</article-title> In: <person-group><name name-style="western"><surname>Ross</surname><given-names>JH</given-names></name></person-group> (<role>Ed.</role>) <issue-title>Flora of Southern Africa, Vol.</issue-title><source>16, Pt 1. Department of Agricultural and Technical Services, Pretoria</source>, <fpage>138</fpage>–<lpage>150</lpage>. <ext-link xlink:href="https://www.biodiversitylibrary.org/page/51376971" ext-link-type="uri" xlink:type="simple">https://www.biodiversitylibrary.org/page/51376971</ext-link></mixed-citation></ref><ref id="B51"><mixed-citation xmlns:xlink="http://www.w3.org/1999/xlink" xlink:type="simple"><person-group><name name-style="western"><surname>Ross</surname><given-names>JH</given-names></name></person-group> (<year>1975b</year>) <article-title>13. <italic><tp:taxon-name><tp:taxon-name-part taxon-name-part-type="genus">Entada</tp:taxon-name-part></tp:taxon-name></italic>.</article-title> In: <person-group><name name-style="western"><surname>Ross</surname><given-names>JH</given-names></name></person-group> (<role>Ed.</role>) <issue-title>Flora of Southern Africa, Vol.</issue-title><source>16, Pt 1. Department of Agricultural and Technical Services, Pretoria</source>, <fpage>150</fpage>–<lpage>155</lpage>. <ext-link xlink:href="https://www.biodiversitylibrary.org/page/51376983" ext-link-type="uri" xlink:type="simple">https://www.biodiversitylibrary.org/page/51376983</ext-link></mixed-citation></ref><ref id="B6"><mixed-citation xmlns:xlink="http://www.w3.org/1999/xlink" xlink:type="simple"><person-group><name name-style="western"><surname>Barneby</surname><given-names>RC</given-names></name></person-group> (<year>1996</year>) <article-title>Neotropical <tp:taxon-name><tp:taxon-name-part taxon-name-part-type="order">Fabales</tp:taxon-name-part></tp:taxon-name> at NY: Asides and oversights.</article-title><source>Brittonia</source><volume>48</volume>(<issue>2</issue>): <fpage>174</fpage>–<lpage>187</lpage>. <ext-link xlink:href="10.2307/2807811" ext-link-type="doi" xlink:type="simple">https://doi.org/10.2307/2807811</ext-link></mixed-citation></ref><ref id="B19"><mixed-citation xmlns:xlink="http://www.w3.org/1999/xlink" xlink:type="simple"><person-group><name name-style="western"><surname>Cowan</surname><given-names>RS</given-names></name></person-group> (<year>1998</year>) <article-title>2. <italic><tp:taxon-name><tp:taxon-name-part taxon-name-part-type="genus">Entada</tp:taxon-name-part></tp:taxon-name></italic>.</article-title> In: <person-group><name name-style="western"><surname>McCarthy</surname><given-names>PM</given-names></name></person-group> (<role>Ed.</role>) <issue-title>Flora of Australia, Volume 12, Mimosaceae (excl.</issue-title><source><italic><tp:taxon-name><tp:taxon-name-part taxon-name-part-type="genus">Acacia</tp:taxon-name-part></tp:taxon-name></italic>), <tp:taxon-name><tp:taxon-name-part taxon-name-part-type="family">Caesalpiniaceae</tp:taxon-name-part></tp:taxon-name>. CSIRO Australia, Melbourne</source>, <fpage>6</fpage>–<lpage>7</lpage>.</mixed-citation></ref><ref id="B57"><mixed-citation xmlns:xlink="http://www.w3.org/1999/xlink" xlink:type="simple"><person-group><name name-style="western"><surname>Tateishi</surname><given-names>Y</given-names></name><name name-style="western"><surname>Wakita</surname><given-names>N</given-names></name><name name-style="western"><surname>Kajita</surname><given-names>T</given-names></name></person-group> (<year>2008</year>) <article-title>Taxonomic revision of the genus <italic><tp:taxon-name><tp:taxon-name-part taxon-name-part-type="genus">Entada</tp:taxon-name-part></tp:taxon-name></italic> (<tp:taxon-name><tp:taxon-name-part taxon-name-part-type="family">Leguminosae</tp:taxon-name-part></tp:taxon-name>) in the Ryukyu Islands, Japan.</article-title><source>Acta Phytotaxonomica et Geobotanica</source><volume>59</volume>(<issue>3</issue>): <fpage>194</fpage>–<lpage>210</lpage>. <ext-link xlink:href="10.18942/apg.KJ00005124834" ext-link-type="doi" xlink:type="simple">https://doi.org/10.18942/apg.KJ00005124834</ext-link></mixed-citation></ref><ref id="B62"><mixed-citation xmlns:xlink="http://www.w3.org/1999/xlink" xlink:type="simple"><person-group><name name-style="western"><surname>Wakita</surname><given-names>N</given-names></name><name name-style="western"><surname>Tateishi</surname><given-names>Y</given-names></name><name name-style="western"><surname>Ohi-Toma</surname><given-names>T</given-names></name><name name-style="western"><surname>Murata</surname><given-names>J</given-names></name><name name-style="western"><surname>Kajita</surname><given-names>T</given-names></name></person-group> (<year>2008</year>) <article-title>Two species of <italic><tp:taxon-name><tp:taxon-name-part taxon-name-part-type="genus">Entada</tp:taxon-name-part></tp:taxon-name></italic> in Japan as evidenced by cpDNA phylogeny.</article-title><source>Acta Phytotaxonomica et Geobotanica</source><volume>59</volume>(<issue>3</issue>): <fpage>183</fpage>–<lpage>193</lpage>. <ext-link xlink:href="10.18942/apg.KJ00005124833" ext-link-type="doi" xlink:type="simple">https://doi.org/10.18942/apg.KJ00005124833</ext-link></mixed-citation></ref><ref id="B43"><mixed-citation xmlns:xlink="http://www.w3.org/1999/xlink" xlink:type="simple"><person-group><name name-style="western"><surname>Ohashi</surname><given-names>H</given-names></name><name name-style="western"><surname>Huang</surname><given-names>T-C</given-names></name><name name-style="western"><surname>Ohashi</surname><given-names>K</given-names></name></person-group> (<year>2010</year>) <article-title><italic><tp:taxon-name><tp:taxon-name-part taxon-name-part-type="genus">Entada</tp:taxon-name-part></tp:taxon-name></italic> (<tp:taxon-name><tp:taxon-name-part taxon-name-part-type="family">Leguminosae</tp:taxon-name-part></tp:taxon-name> subfam. <tp:taxon-name><tp:taxon-name-part taxon-name-part-type="subfamily">Mimosoideae</tp:taxon-name-part></tp:taxon-name>) of Taiwan.</article-title><source>Taiwania</source><volume>55</volume>(<issue>1</issue>): <fpage>43</fpage>–<lpage>53</lpage>. <ext-link xlink:href="10.6165/tai.2010.55(1).43" ext-link-type="doi" xlink:type="simple">https://doi.org/10.6165/tai.2010.55(1).43</ext-link></mixed-citation></ref><ref id="B23"><mixed-citation xmlns:xlink="http://www.w3.org/1999/xlink" xlink:type="simple"><person-group><name name-style="western"><surname>Grobler</surname><given-names>A</given-names></name></person-group> (<year>2012</year>) A taxonomic revision of the genus <italic><tp:taxon-name><tp:taxon-name-part taxon-name-part-type="genus">Elephantorrhiza</tp:taxon-name-part></tp:taxon-name></italic> Benth. (<tp:taxon-name><tp:taxon-name-part taxon-name-part-type="family">Leguminosae</tp:taxon-name-part></tp:taxon-name>: <tp:taxon-name><tp:taxon-name-part taxon-name-part-type="subfamily">Mimosoideae</tp:taxon-name-part></tp:taxon-name>). MSc dissertation, University of Pretoria, South Africa.</mixed-citation></ref><ref id="B34"><mixed-citation xmlns:xlink="http://www.w3.org/1999/xlink" xlink:type="simple"><person-group><name name-style="western"><surname>Lungu</surname><given-names>S</given-names></name></person-group> (<year>1995</year>) Systematics and economic botany of the genus <italic><tp:taxon-name><tp:taxon-name-part taxon-name-part-type="genus">Entada</tp:taxon-name-part></tp:taxon-name></italic> Adans. PhD Thesis, University of Reading, United Kingdom.</mixed-citation></ref></ref-list></tp:taxon-treatment>
