# Supplementary material for: ﻿Re-circumscription of the mimosoid genus Entada including new combinations for all species of the phylogenetically nested Elephantorrhiza (Leguminosae, Caesalpinioideae, mimosoid clade)
Source: PhytoKeys. 2022 Aug 22;205:99–145. doi: 10.3897/phytokeys.205.76790 (PMC9849012; doi:10.3897/phytokeys.205.76790)
Supplement: XML Treatment for Entada arenaria [file phytokeys.205.76790-treatment4.xml]

<!DOCTYPE tp:taxon-treatment
  PUBLIC "-//TaxonX//DTD Taxonomic Treatment Publishing DTD v0 20100105//EN" "tax-treatment-NSO.dtd">
<tp:taxon-treatment xmlns:tp="http://www.plazi.org/taxpub"><tp:treatment-meta><kwd-group><label>Taxon classification</label><kwd>
              <named-content content-type="kingdom">Plantae</named-content>
            </kwd><kwd>
              <named-content content-type="order">Fabales</named-content>
            </kwd><kwd>
              <named-content content-type="family">Fabaceae</named-content>
            </kwd></kwd-group><mixed-citation publication-type="journal"><person-group><name><surname>O’Donnell</surname><given-names>Shawn A.</given-names></name><name><surname>Ringelberg</surname><given-names>Jens J.</given-names></name><name><surname>Lewis</surname><given-names>Gwilym P.</given-names></name></person-group><article-title>﻿Re-circumscription of the mimosoid genus <italic><tp:taxon-name><tp:taxon-name-part taxon-name-part-type="genus" reg="Entada">Entada</tp:taxon-name-part></tp:taxon-name></italic> including new combinations for all species of the phylogenetically nested <italic><tp:taxon-name><tp:taxon-name-part taxon-name-part-type="genus" reg="Elephantorrhiza">Elephantorrhiza</tp:taxon-name-part></tp:taxon-name></italic> (<tp:taxon-name><tp:taxon-name-part taxon-name-part-type="family">Leguminosae</tp:taxon-name-part></tp:taxon-name>, <tp:taxon-name><tp:taxon-name-part taxon-name-part-type="subfamily">Caesalpinioideae</tp:taxon-name-part></tp:taxon-name>, mimosoid clade)</article-title><source>PhytoKeys</source><day>22</day><month>08</month><year>2022</year><volume>205</volume><fpage>99</fpage><lpage>145</lpage><pub-id pub-id-type="doi">10.3897/phytokeys.205.76790</pub-id></mixed-citation></tp:treatment-meta><tp:nomenclature><label>﻿</label><tp:taxon-name>
            <object-id xmlns:xlink="http://www.w3.org/1999/xlink" content-type="arpha" xlink:type="simple">50461AFE-F761-5515-B439-D818B1CA837D</object-id>
            <tp:taxon-name-part taxon-name-part-type="genus" reg="Entada">Entada</tp:taxon-name-part>
            <tp:taxon-name-part taxon-name-part-type="species" reg="arenaria">arenaria</tp:taxon-name-part>
          </tp:taxon-name><tp:taxon-authority>Schinz, Mém. Herb. Boissier 8: 118. 1900.</tp:taxon-authority></tp:nomenclature><tp:treatment-sec sec-type="material" id="SECID0EJABG"><title>Type.</title><p>NAMIBIA. Hereroland, Grootfontein District, Omuramba-Omatako River, <italic>Schinz 277</italic> (holotype: Z).</p></tp:treatment-sec><tp:treatment-sec sec-type="description" id="SECID0ERABG"><title>Description.</title><p>Geoxylic suffrutex with erect annual 5–120 cm stems, young stems densely pubescent (Fig. <xref ref-type="fig" rid="F8">8A</xref>). <bold>Leaves</bold>: petiole 6–12 cm long, grooved above, puberulous; rachis 4–17 cm long, grooved above; pinnae 2–4 pairs per leaf, 7.5–14 cm long, with 6–13 pairs of leaflets; leaflets (1.2–)2–3.5(–4) × 0.7–2 cm, narrowly oblong to obovate-oblong, apex rounded to emarginate, base asymmetric, rounded to cordate on proximal margin, cuneate to cuneate-rounded on distal margin, lamina pubescent below at least on mid-rib and often throughout (Fig. <xref ref-type="fig" rid="F8">8A, B, D</xref>). <bold>Inflorescence</bold>: an axillary spiciform raceme 4–12 cm long, 1–3 per axil, rachis usually glabrous (Fig. <xref ref-type="fig" rid="F8">8A–C</xref>). <bold>Flowers</bold>: pale cream, pedicels 1–2 mm long; calyx campanulate, 1–2 mm long, shallowly toothed; petals 3–4 mm long; stamen filaments 5–6 mm long (Fig. <xref ref-type="fig" rid="F8">8C</xref>). <bold>Fruit</bold>: a torulose, laterally compressed, straight to distinctly falcate craspedium, 7.5–22 × 1.5–6 cm, with transverse septa between seeds dividing the fruit into one-seeded segments which, upon ripening, fall from the persistent replum (Fig. <xref ref-type="fig" rid="F8">8D</xref>). <bold>Seeds</bold>: 12.5 × 9 mm or smaller (see subsp. <tp:taxon-name><tp:taxon-name-part taxon-name-part-type="genus" reg="Entada"/><tp:taxon-name-part taxon-name-part-type="subspecies" reg="microcarpa">microcarpa</tp:taxon-name-part></tp:taxon-name> below), dark brown, smooth.</p><fig id="F8" position="float" orientation="portrait"><object-id xmlns:xlink="http://www.w3.org/1999/xlink" content-type="doi" xlink:type="simple">10.3897/phytokeys.205.76790.figure8</object-id><object-id xmlns:xlink="http://www.w3.org/1999/xlink" content-type="arpha" xlink:type="simple">D81B2EF1-BC88-5140-861E-EA1D3063B815</object-id><label>Figure 8.</label><caption><p><italic><tp:taxon-name><tp:taxon-name-part taxon-name-part-type="genus" reg="Entada">Entada</tp:taxon-name-part><tp:taxon-name-part taxon-name-part-type="species" reg="arenaria">arenaria</tp:taxon-name-part></tp:taxon-name></italic> habit, vegetative and reproductive structures. <bold>A</bold> geoxylic suffrutex with erect annual stem, Angola (photo: D Goyder <italic>CC BY-NC 4.0</italic>, <xref ref-type="bibr" rid="B59">Ueda (2021)</xref> observation 35199077) <bold>B</bold> leaves and spiciform racemes pre-anthesis, Democratic Republic of Congo (photo: J Stevens, <xref ref-type="bibr" rid="B20">Dressler et al. (2014a)</xref>) <bold>C</bold> open, pedicellate flowers, Democratic Republic of Congo (photo: W McCleland, all rights reserved, <xref ref-type="bibr" rid="B27">iNaturalist (2021)</xref> observation 95512918) <bold>D</bold> leaves and immature fruits, Zambia (photo: W McCleland, <xref ref-type="bibr" rid="B20">Dressler et al. (2014a)</xref>).</p></caption><graphic xmlns:xlink="http://www.w3.org/1999/xlink" xlink:href="phytokeys-205-099_article-76790__-g008.jpg" position="float" orientation="portrait" xlink:type="simple" id="oo_732703.jpg"><uri content-type="original_file" xlink:type="simple">https://binary.pensoft.net/fig/732703</uri></graphic></fig></tp:treatment-sec><ref-list><ref id="B59"><mixed-citation xmlns:xlink="http://www.w3.org/1999/xlink" xlink:type="simple"><person-group><name name-style="western"><surname>Ueda</surname><given-names>K</given-names></name></person-group> (<year>2021</year>) iNaturalist Research-grade Observations. <ext-link xlink:type="simple" ext-link-type="uri" xlink:href="http://iNaturalist.org">iNaturalist.org</ext-link>. <ext-link xlink:href="10.15468/ab3s5x" ext-link-type="doi" xlink:type="simple">https://doi.org/10.15468/ab3s5x</ext-link> [accessed via <ext-link xlink:type="simple" ext-link-type="uri" xlink:href="http://GBIF.org">GBIF.org</ext-link> 2.10.2021]</mixed-citation></ref><ref id="B20"><mixed-citation xmlns:xlink="http://www.w3.org/1999/xlink" xlink:type="simple"><person-group><name name-style="western"><surname>Dressler</surname><given-names>S</given-names></name><name name-style="western"><surname>Schmidt</surname><given-names>M</given-names></name><name name-style="western"><surname>Zizka</surname><given-names>G</given-names></name></person-group> (<year>2014a</year>) (continuously updated) African Plants – A Photo Guide. Forschungsinstitut Senckenberg, Frankfurt/Main, Germany. <ext-link xlink:type="simple" ext-link-type="uri" xlink:href="http://www.africanplants.senckenberg.de">www.africanplants.senckenberg.de</ext-link> [accessed 20.08.2021]</mixed-citation></ref><ref id="B27"><mixed-citation xmlns:xlink="http://www.w3.org/1999/xlink" xlink:type="simple">iNaturalist (<year>2021</year>) (continuously updated) iNaturalist. California Academy of Sciences, San Francisco, USA. <ext-link xlink:type="simple" ext-link-type="uri" xlink:href="http://www.inaturalist.org">www.inaturalist.org</ext-link> [accessed 20 August 2021]</mixed-citation></ref></ref-list></tp:taxon-treatment>
