# Supplementary material for: ﻿Re-circumscription of the mimosoid genus Entada including new combinations for all species of the phylogenetically nested Elephantorrhiza (Leguminosae, Caesalpinioideae, mimosoid clade)
Source: PhytoKeys. 2022 Aug 22;205:99–145. doi: 10.3897/phytokeys.205.76790 (PMC9849012; doi:10.3897/phytokeys.205.76790)
Supplement: XML Treatment for subsp. microcarpa [file phytokeys.205.76790-treatment6.xml]

<!DOCTYPE tp:taxon-treatment
  PUBLIC "-//TaxonX//DTD Taxonomic Treatment Publishing DTD v0 20100105//EN" "tax-treatment-NSO.dtd">
<tp:taxon-treatment xmlns:tp="http://www.plazi.org/taxpub"><tp:treatment-meta><kwd-group><label>Taxon classification</label><kwd>
              <named-content content-type="kingdom">Plantae</named-content>
            </kwd><kwd>
              <named-content content-type="order">Fabales</named-content>
            </kwd><kwd>
              <named-content content-type="family">Fabaceae</named-content>
            </kwd></kwd-group><mixed-citation publication-type="journal"><person-group><name><surname>O’Donnell</surname><given-names>Shawn A.</given-names></name><name><surname>Ringelberg</surname><given-names>Jens J.</given-names></name><name><surname>Lewis</surname><given-names>Gwilym P.</given-names></name></person-group><article-title>﻿Re-circumscription of the mimosoid genus <italic><tp:taxon-name><tp:taxon-name-part taxon-name-part-type="genus" reg="Entada">Entada</tp:taxon-name-part></tp:taxon-name></italic> including new combinations for all species of the phylogenetically nested <italic><tp:taxon-name><tp:taxon-name-part taxon-name-part-type="genus" reg="Elephantorrhiza">Elephantorrhiza</tp:taxon-name-part></tp:taxon-name></italic> (<tp:taxon-name><tp:taxon-name-part taxon-name-part-type="family">Leguminosae</tp:taxon-name-part></tp:taxon-name>, <tp:taxon-name><tp:taxon-name-part taxon-name-part-type="subfamily">Caesalpinioideae</tp:taxon-name-part></tp:taxon-name>, mimosoid clade)</article-title><source>PhytoKeys</source><day>22</day><month>08</month><year>2022</year><volume>205</volume><fpage>99</fpage><lpage>145</lpage><pub-id pub-id-type="doi">10.3897/phytokeys.205.76790</pub-id></mixed-citation></tp:treatment-meta><tp:nomenclature><label>﻿</label><tp:taxon-name>
            <object-id xmlns:xlink="http://www.w3.org/1999/xlink" content-type="arpha" xlink:type="simple">6309B381-35CE-5E31-A31D-7B6D28F7BB03</object-id>
            <tp:taxon-name-part taxon-name-part-type="genus" reg="Entada"/>
            <tp:taxon-name-part taxon-name-part-type="species" reg="nana"/>
            <tp:taxon-name-part taxon-name-part-type="infraspecific-rank">subsp.</tp:taxon-name-part>
            <tp:taxon-name-part taxon-name-part-type="subspecies" reg="microcarpa">microcarpa</tp:taxon-name-part>
          </tp:taxon-name><tp:taxon-authority>(Brenan) J.H. Ross, Bothalia 11: 126. 1973.</tp:taxon-authority></tp:nomenclature><tp:treatment-sec sec-type="material" id="SECID0EIHBG"><title>Type.</title><p>ZAMBIA. Mwinilunga District, Dobeka Bridge, <italic>E. Milne-Redhead 4496</italic> (holotype: K; isotype BR [BR0000006252199]).</p></tp:treatment-sec><tp:treatment-sec sec-type="Basionym" id="SECID0EQHBG"><title>Basionym.</title><p><tp:taxon-name><tp:taxon-name-part taxon-name-part-type="genus" reg="Entada">Entada</tp:taxon-name-part><tp:taxon-name-part taxon-name-part-type="species" reg="nana">nana</tp:taxon-name-part><tp:taxon-name-part taxon-name-part-type="authority">Harms</tp:taxon-name-part><tp:taxon-name-part taxon-name-part-type="infraspecific-rank">subsp.</tp:taxon-name-part><tp:taxon-name-part taxon-name-part-type="subspecies" reg="microcarpa">microcarpa</tp:taxon-name-part></tp:taxon-name> Brenan, Kew Bull. 20(3): 373. 1966.</p></tp:treatment-sec><tp:treatment-sec sec-type="description" id="SECID0EKIBG"><title>Description.</title><p>Stems 5–25 cm high. Fruit nearly straight, 7.5–12 × 1.5–2.8 cm. <xref ref-type="bibr" rid="B12">Brenan (1970</xref>, p. 20) noted that he did not see mature seeds, but presumed them to be smaller than in subsp. <tp:taxon-name><tp:taxon-name-part taxon-name-part-type="genus" reg="Entada"/><tp:taxon-name-part taxon-name-part-type="subspecies" reg="arenaria">arenaria</tp:taxon-name-part></tp:taxon-name>.</p></tp:treatment-sec><tp:treatment-sec sec-type="distribution" id="SECID0EDJBG"><title>Distribution.</title><p>Zambia, Democratic Republic of Congo.</p></tp:treatment-sec><tp:treatment-sec sec-type="habitat" id="SECID0EIJBG"><title>Habitat and ecology.</title><p>Grassland and woodland on Kalahari sand; ca. 1200 m alt.</p></tp:treatment-sec><ref-list><ref id="B12"><mixed-citation xmlns:xlink="http://www.w3.org/1999/xlink" xlink:type="simple"><person-group><name name-style="western"><surname>Brenan</surname><given-names>JPM</given-names></name></person-group> (<year>1970</year>) <article-title>2. <italic><tp:taxon-name><tp:taxon-name-part taxon-name-part-type="genus">Entada</tp:taxon-name-part></tp:taxon-name></italic>.</article-title> In: <person-group><name name-style="western"><surname>Brenan</surname><given-names>JPM</given-names></name></person-group> (<role>Ed.</role>) <issue-title>Flora Zambesiaca, Vol.</issue-title><source>3, Pt 1. Crown Agents for Oversea Governments and Administrations, London</source>, <fpage>13</fpage>–<lpage>23</lpage>.</mixed-citation></ref></ref-list></tp:taxon-treatment>
