# Supplementary material for: ﻿Re-circumscription of the mimosoid genus Entada including new combinations for all species of the phylogenetically nested Elephantorrhiza (Leguminosae, Caesalpinioideae, mimosoid clade)
Source: PhytoKeys. 2022 Aug 22;205:99–145. doi: 10.3897/phytokeys.205.76790 (PMC9849012; doi:10.3897/phytokeys.205.76790)
Supplement: XML Treatment for Entada bacillaris [file phytokeys.205.76790-treatment7.xml]

<!DOCTYPE tp:taxon-treatment
  PUBLIC "-//TaxonX//DTD Taxonomic Treatment Publishing DTD v0 20100105//EN" "tax-treatment-NSO.dtd">
<tp:taxon-treatment xmlns:tp="http://www.plazi.org/taxpub"><tp:treatment-meta><kwd-group><label>Taxon classification</label><kwd>
              <named-content content-type="kingdom">Plantae</named-content>
            </kwd><kwd>
              <named-content content-type="order">Fabales</named-content>
            </kwd><kwd>
              <named-content content-type="family">Fabaceae</named-content>
            </kwd></kwd-group><mixed-citation publication-type="journal"><person-group><name><surname>O’Donnell</surname><given-names>Shawn A.</given-names></name><name><surname>Ringelberg</surname><given-names>Jens J.</given-names></name><name><surname>Lewis</surname><given-names>Gwilym P.</given-names></name></person-group><article-title>﻿Re-circumscription of the mimosoid genus <italic><tp:taxon-name><tp:taxon-name-part taxon-name-part-type="genus" reg="Entada">Entada</tp:taxon-name-part></tp:taxon-name></italic> including new combinations for all species of the phylogenetically nested <italic><tp:taxon-name><tp:taxon-name-part taxon-name-part-type="genus" reg="Elephantorrhiza">Elephantorrhiza</tp:taxon-name-part></tp:taxon-name></italic> (<tp:taxon-name><tp:taxon-name-part taxon-name-part-type="family">Leguminosae</tp:taxon-name-part></tp:taxon-name>, <tp:taxon-name><tp:taxon-name-part taxon-name-part-type="subfamily">Caesalpinioideae</tp:taxon-name-part></tp:taxon-name>, mimosoid clade)</article-title><source>PhytoKeys</source><day>22</day><month>08</month><year>2022</year><volume>205</volume><fpage>99</fpage><lpage>145</lpage><pub-id pub-id-type="doi">10.3897/phytokeys.205.76790</pub-id></mixed-citation></tp:treatment-meta><tp:nomenclature><label>﻿</label><tp:taxon-name>
            <object-id xmlns:xlink="http://www.w3.org/1999/xlink" content-type="arpha" xlink:type="simple">59DD1AAB-F8F6-5C63-9E03-DF8C00E92C79</object-id>
            <tp:taxon-name-part taxon-name-part-type="genus" reg="Entada">Entada</tp:taxon-name-part>
            <tp:taxon-name-part taxon-name-part-type="species" reg="bacillaris">bacillaris</tp:taxon-name-part>
          </tp:taxon-name><tp:taxon-authority>F. White, Bol. Soc. Brot., sér. 2, 33: 5. 1959.</tp:taxon-authority></tp:nomenclature><tp:treatment-sec sec-type="material" id="SECID0ERKBG"><title>Type.</title><p>ZAMBIA. Abercorn District, Kambole escarpment, <italic>H.M. Richards 9986</italic> (holotype: K [K000232144, K000232145 &amp; K000232146]; isotypes: BR [BR0000006251895 &amp; BR0000006252229]).</p></tp:treatment-sec><tp:treatment-sec sec-type="description" id="SECID0EZKBG"><title>Description.</title><p>Shrub 1.2–1.8 m tall, little-branched, young stems with golden to grey indumentum. <bold>Leaves</bold>: rachis 17–30 cm long, pubescent, tendrils absent; pinnae 3–4(–10) pairs per leaf, 10–17.5 cm long, with 8–13(–24) pairs of leaflets; leaflets (1.3–)2–4(–4.6) × (0.4–)1–1.7 cm, oblong-elliptic, apex rounded to sub-truncate, base obliquely rounded to sub-cordate, mid-rib nearly central, lamina sub-glabrous above, pubescent below. <bold>Inflorescence</bold>: an axillary spiciform raceme, 8–18 cm long, 1–3 per axil, peduncle and rachis pubescent. <bold>Flowers</bold>: greenish-white to yellow, pedicels 1–1.5 mm long; calyx 1–2 mm long, shallowly toothed, glabrous to slightly pubescent at teeth apices; petals 2.5–4 × 1–1.2 mm; stamen filaments 5–6 mm long. <bold>Fruit</bold>: a torulose, laterally compressed, slightly curved craspedium, 26–37 × 8–9 cm, with transverse septa between seeds dividing the fruit into one-seeded segments which, upon ripening, fall from the persistent replum; segments slightly umbonate over seeds. <bold>Seeds</bold>: ovoid, compressed, 1.2–1.5 × 0.9–1.1 × 0.3–0.4 cm, pleurogram heart-shaped, becoming diffuse near hilum.</p></tp:treatment-sec></tp:taxon-treatment>
