# Supplementary material for: ﻿Re-circumscription of the mimosoid genus Entada including new combinations for all species of the phylogenetically nested Elephantorrhiza (Leguminosae, Caesalpinioideae, mimosoid clade)
Source: PhytoKeys. 2022 Aug 22;205:99–145. doi: 10.3897/phytokeys.205.76790 (PMC9849012; doi:10.3897/phytokeys.205.76790)
Supplement: XML Treatment for var. plurijuga [file phytokeys.205.76790-treatment9.xml]

<!DOCTYPE tp:taxon-treatment
  PUBLIC "-//TaxonX//DTD Taxonomic Treatment Publishing DTD v0 20100105//EN" "tax-treatment-NSO.dtd">
<tp:taxon-treatment xmlns:tp="http://www.plazi.org/taxpub"><tp:treatment-meta><kwd-group><label>Taxon classification</label><kwd>
              <named-content content-type="kingdom">Plantae</named-content>
            </kwd><kwd>
              <named-content content-type="order">Fabales</named-content>
            </kwd><kwd>
              <named-content content-type="family">Fabaceae</named-content>
            </kwd></kwd-group><mixed-citation publication-type="journal"><person-group><name><surname>O’Donnell</surname><given-names>Shawn A.</given-names></name><name><surname>Ringelberg</surname><given-names>Jens J.</given-names></name><name><surname>Lewis</surname><given-names>Gwilym P.</given-names></name></person-group><article-title>﻿Re-circumscription of the mimosoid genus <italic><tp:taxon-name><tp:taxon-name-part taxon-name-part-type="genus" reg="Entada">Entada</tp:taxon-name-part></tp:taxon-name></italic> including new combinations for all species of the phylogenetically nested <italic><tp:taxon-name><tp:taxon-name-part taxon-name-part-type="genus" reg="Elephantorrhiza">Elephantorrhiza</tp:taxon-name-part></tp:taxon-name></italic> (<tp:taxon-name><tp:taxon-name-part taxon-name-part-type="family">Leguminosae</tp:taxon-name-part></tp:taxon-name>, <tp:taxon-name><tp:taxon-name-part taxon-name-part-type="subfamily">Caesalpinioideae</tp:taxon-name-part></tp:taxon-name>, mimosoid clade)</article-title><source>PhytoKeys</source><day>22</day><month>08</month><year>2022</year><volume>205</volume><fpage>99</fpage><lpage>145</lpage><pub-id pub-id-type="doi">10.3897/phytokeys.205.76790</pub-id></mixed-citation></tp:treatment-meta><tp:nomenclature><label>﻿</label><tp:taxon-name>
            <object-id xmlns:xlink="http://www.w3.org/1999/xlink" content-type="arpha" xlink:type="simple">615FE426-97E0-5022-8BB8-6C1C24F4C487</object-id>
            <tp:taxon-name-part taxon-name-part-type="genus" reg="Entada"/>
            <tp:taxon-name-part taxon-name-part-type="species" reg="nana"/>
            <tp:taxon-name-part taxon-name-part-type="infraspecific-rank">var.</tp:taxon-name-part>
            <tp:taxon-name-part taxon-name-part-type="variety" reg="plurijuga">plurijuga</tp:taxon-name-part>
          </tp:taxon-name><tp:taxon-authority>Brenan, Kew Bull. 20(3): 372. 1966.</tp:taxon-authority></tp:nomenclature><tp:treatment-sec sec-type="material" id="SECID0E2PBG"><title>Type.</title><p>ZAMBIA. Abercorn District, Inono Valley, 1 km from Mpulungu Road, <italic>H.M. Richards 2278</italic> (holotype: K [K000232133]).</p></tp:treatment-sec><tp:treatment-sec sec-type="description" id="SECID0EDQBG"><title>Description.</title><p>Young stems and leaves with grey to golden hairs. Pinnae 3–10 pairs per leaf. Leaflets (10–)11–24 pairs per pinna, (1–)1.6–2.7 × 0.4–0.7 cm. Calyx sometimes sparsely hairy.</p></tp:treatment-sec><tp:treatment-sec sec-type="distribution" id="SECID0EIQBG"><title>Distribution.</title><p>Zambia.</p></tp:treatment-sec><tp:treatment-sec sec-type="habitat" id="SECID0ENQBG"><title>Habitat and ecology.</title><p>Similar to var. <tp:taxon-name><tp:taxon-name-part taxon-name-part-type="genus" reg="Entada"/><tp:taxon-name-part taxon-name-part-type="species" reg="bacillaris"/><tp:taxon-name-part taxon-name-part-type="variety" reg="bacillaris">bacillaris</tp:taxon-name-part></tp:taxon-name>, though <xref ref-type="bibr" rid="B12">Brenan (1970</xref>, p. 19) also noted <tp:taxon-name><tp:taxon-name-part taxon-name-part-type="genus" reg="Entada"/><tp:taxon-name-part taxon-name-part-type="species" reg="plurijuga"/><tp:taxon-name-part taxon-name-part-type="infraspecific-rank">var.</tp:taxon-name-part><tp:taxon-name-part taxon-name-part-type="variety" reg="plurijuga">plurijuga</tp:taxon-name-part></tp:taxon-name> sometimes occurs on sandy soils; 1220-1740 m alt. Additionally, <xref ref-type="bibr" rid="B34">Lungu (1995</xref>, p. 38) stated that var. <tp:taxon-name><tp:taxon-name-part taxon-name-part-type="genus" reg="Entada"/><tp:taxon-name-part taxon-name-part-type="species" reg="plurijuga"/><tp:taxon-name-part taxon-name-part-type="variety" reg="plurijuga">plurijuga</tp:taxon-name-part></tp:taxon-name> has also been found on deep, well-drained soils on the edges of Miombo woodland and river valleys.</p></tp:treatment-sec><tp:treatment-sec sec-type="notes" id="SECID0EISBG"><title>Note.</title><p><xref ref-type="bibr" rid="B11">Brenan (1966</xref>, <xref ref-type="bibr" rid="B12">1970</xref>) expressed uncertainty about the status and placement of this taxon, citing the possibility that it might represent a putative hybrid between var. <tp:taxon-name><tp:taxon-name-part taxon-name-part-type="genus" reg="Entada"/><tp:taxon-name-part taxon-name-part-type="species" reg="bacillaris"/><tp:taxon-name-part taxon-name-part-type="variety" reg="bacillaris">bacillaris</tp:taxon-name-part></tp:taxon-name> and <italic><tp:taxon-name><tp:taxon-name-part taxon-name-part-type="genus" reg="Entada">E.</tp:taxon-name-part><tp:taxon-name-part taxon-name-part-type="species" reg="abyssinica">abyssinica</tp:taxon-name-part></tp:taxon-name></italic> or be better placed as a variety of <italic><tp:taxon-name><tp:taxon-name-part taxon-name-part-type="genus" reg="Entada">E.</tp:taxon-name-part><tp:taxon-name-part taxon-name-part-type="species" reg="chrysostachys">chrysostachys</tp:taxon-name-part></tp:taxon-name></italic>, stating that it differs from the latter only in its more numerous pinnae and longer stipe to the fruit (<xref ref-type="bibr" rid="B12">Brenan 1970</xref>, p. 19).</p></tp:treatment-sec><ref-list><ref id="B12"><mixed-citation xmlns:xlink="http://www.w3.org/1999/xlink" xlink:type="simple"><person-group><name name-style="western"><surname>Brenan</surname><given-names>JPM</given-names></name></person-group> (<year>1970</year>) <article-title>2. <italic><tp:taxon-name><tp:taxon-name-part taxon-name-part-type="genus">Entada</tp:taxon-name-part></tp:taxon-name></italic>.</article-title> In: <person-group><name name-style="western"><surname>Brenan</surname><given-names>JPM</given-names></name></person-group> (<role>Ed.</role>) <issue-title>Flora Zambesiaca, Vol.</issue-title><source>3, Pt 1. Crown Agents for Oversea Governments and Administrations, London</source>, <fpage>13</fpage>–<lpage>23</lpage>.</mixed-citation></ref><ref id="B34"><mixed-citation xmlns:xlink="http://www.w3.org/1999/xlink" xlink:type="simple"><person-group><name name-style="western"><surname>Lungu</surname><given-names>S</given-names></name></person-group> (<year>1995</year>) Systematics and economic botany of the genus <italic><tp:taxon-name><tp:taxon-name-part taxon-name-part-type="genus">Entada</tp:taxon-name-part></tp:taxon-name></italic> Adans. PhD Thesis, University of Reading, United Kingdom.</mixed-citation></ref><ref id="B11"><mixed-citation xmlns:xlink="http://www.w3.org/1999/xlink" xlink:type="simple"><person-group><name name-style="western"><surname>Brenan</surname><given-names>JPM</given-names></name></person-group> (<year>1966</year>) <article-title>Notes on <tp:taxon-name><tp:taxon-name-part taxon-name-part-type="subfamily">Mimosoideae</tp:taxon-name-part></tp:taxon-name>: XI. The genus <italic><tp:taxon-name><tp:taxon-name-part taxon-name-part-type="genus">Entada</tp:taxon-name-part></tp:taxon-name></italic>, its subdivisions and a key to the African species.</article-title><source>Kew Bulletin</source><volume>20</volume>(<issue>3</issue>): <fpage>361</fpage>–<lpage>378</lpage>. <ext-link xlink:href="10.2307/4108229" ext-link-type="doi" xlink:type="simple">https://doi.org/10.2307/4108229</ext-link></mixed-citation></ref></ref-list></tp:taxon-treatment>
