# Supplementary material for: ﻿Re-circumscription of the mimosoid genus Entada including new combinations for all species of the phylogenetically nested Elephantorrhiza (Leguminosae, Caesalpinioideae, mimosoid clade)
Source: PhytoKeys. 2022 Aug 22;205:99–145. doi: 10.3897/phytokeys.205.76790 (PMC9849012; doi:10.3897/phytokeys.205.76790)
Supplement: XML Treatment for Entada borneensis [file phytokeys.205.76790-treatment10.xml]

<!DOCTYPE tp:taxon-treatment
  PUBLIC "-//TaxonX//DTD Taxonomic Treatment Publishing DTD v0 20100105//EN" "tax-treatment-NSO.dtd">
<tp:taxon-treatment xmlns:tp="http://www.plazi.org/taxpub"><tp:treatment-meta><kwd-group><label>Taxon classification</label><kwd>
              <named-content content-type="kingdom">Plantae</named-content>
            </kwd><kwd>
              <named-content content-type="order">Fabales</named-content>
            </kwd><kwd>
              <named-content content-type="family">Fabaceae</named-content>
            </kwd></kwd-group><mixed-citation publication-type="journal"><person-group><name><surname>O’Donnell</surname><given-names>Shawn A.</given-names></name><name><surname>Ringelberg</surname><given-names>Jens J.</given-names></name><name><surname>Lewis</surname><given-names>Gwilym P.</given-names></name></person-group><article-title>﻿Re-circumscription of the mimosoid genus <italic><tp:taxon-name><tp:taxon-name-part taxon-name-part-type="genus" reg="Entada">Entada</tp:taxon-name-part></tp:taxon-name></italic> including new combinations for all species of the phylogenetically nested <italic><tp:taxon-name><tp:taxon-name-part taxon-name-part-type="genus" reg="Elephantorrhiza">Elephantorrhiza</tp:taxon-name-part></tp:taxon-name></italic> (<tp:taxon-name><tp:taxon-name-part taxon-name-part-type="family">Leguminosae</tp:taxon-name-part></tp:taxon-name>, <tp:taxon-name><tp:taxon-name-part taxon-name-part-type="subfamily">Caesalpinioideae</tp:taxon-name-part></tp:taxon-name>, mimosoid clade)</article-title><source>PhytoKeys</source><day>22</day><month>08</month><year>2022</year><volume>205</volume><fpage>99</fpage><lpage>145</lpage><pub-id pub-id-type="doi">10.3897/phytokeys.205.76790</pub-id></mixed-citation></tp:treatment-meta><tp:nomenclature><label>﻿</label><tp:taxon-name>
            <object-id xmlns:xlink="http://www.w3.org/1999/xlink" content-type="arpha" xlink:type="simple">2C960B75-E755-5238-8DF2-644DD6398952</object-id>
            <tp:taxon-name-part taxon-name-part-type="genus" reg="Entada">Entada</tp:taxon-name-part>
            <tp:taxon-name-part taxon-name-part-type="species" reg="borneensis">borneensis</tp:taxon-name-part>
          </tp:taxon-name><tp:taxon-authority>Ridl., J. Asiat. Soc. Bengal, Pt. 2, Nat. Hist. 67: 307. 1898.</tp:taxon-authority></tp:nomenclature><tp:treatment-sec sec-type="material" id="SECID0EDVBG"><title>Type.</title><p>MALAYSIA. Borneo, Sarawak, Sarawak River, Penkulu Ampat, <italic>G.D. Haviland s.n.</italic> (holotype: K [K000635744]).</p></tp:treatment-sec><tp:treatment-sec sec-type="description" id="SECID0ELVBG"><title>Description.</title><p>Liana &gt; 40 m long. <bold>Leaves</bold>: rachis 5–9.5 cm, sub-glabrous to tomentose, terminating in a bifurcating tendril; pinnae 2 opposite pairs per leaf, each with 3–7 pairs of alternate to sub-opposite leaflets, except for the distal opposite pair; leaflets narrowly oblong to obovate, 1.4–4 × 0.7–1.8 cm, base asymmetrically rounded, apex rounded and emarginate, both surfaces glabrous, main vein puberulous. <bold>Inflorescence</bold>: a 19–40 cm long, solitary, axillary spike, rachis tomentose. <bold>Flowers</bold>: yellowish or greenish-white to white, sessile, staminate or bisexual; calyx cupular, 0.5–0.6 mm long, glabrous; petals 2 × 0.6–0.8 mm; stamen filaments 4–6 mm long. <bold>Fruit</bold>: a gigantic, torulose craspedium, 50–120 × 10–13 cm, with transverse septa between seeds dividing the fruit into one-seeded segments which, upon ripening, fall from the persistent replum; segments 9–10 cm long; epicarp coriaceous, endocarp chartaceous. <bold>Seeds</bold>: circular, laterally compressed, 4 cm in diameter, hard, brown, lacking a pleurogram.</p></tp:treatment-sec><tp:treatment-sec sec-type="distribution" id="SECID0E2VBG"><title>Distribution.</title><p>Borneo.</p></tp:treatment-sec><tp:treatment-sec sec-type="habitat" id="SECID0EAWBG"><title>Habitat and ecology.</title><p>Primary and secondary rainforest, especially along rivers; in sandy clay substrates, loams and soils derived from limestone; 0–800 m alt.</p></tp:treatment-sec><tp:treatment-sec sec-type="notes" id="SECID0EFWBG"><title>Note.</title><p><xref ref-type="bibr" rid="B42">Nielsen (1992)</xref> noted that <italic><tp:taxon-name><tp:taxon-name-part taxon-name-part-type="genus" reg="Entada">E.</tp:taxon-name-part><tp:taxon-name-part taxon-name-part-type="species" reg="borneensis">borneensis</tp:taxon-name-part></tp:taxon-name></italic> is locally common but rarely collected.</p></tp:treatment-sec><ref-list><ref id="B42"><mixed-citation xmlns:xlink="http://www.w3.org/1999/xlink" xlink:type="simple"><person-group><name name-style="western"><surname>Nielsen</surname><given-names>IC</given-names></name></person-group> (<year>1992</year>) <article-title><italic><tp:taxon-name><tp:taxon-name-part taxon-name-part-type="genus">Entada</tp:taxon-name-part></tp:taxon-name></italic>.</article-title> In: <person-group><name name-style="western"><surname>Nielsen</surname><given-names>IC</given-names></name></person-group> (<role>Ed.</role>) <issue-title>Mimosaceae (Leguminosae – Mimosoideae), Flora Malesiana, ser.</issue-title><source>1, Vol. 11(1). Rijksherbarium / Hortus Botanicus, Leiden University, Leiden</source>, <fpage>176</fpage>–<lpage>181</lpage>. <ext-link xlink:href="https://www.biodiversitylibrary.org/page/28496479" ext-link-type="uri" xlink:type="simple">https://www.biodiversitylibrary.org/page/28496479</ext-link></mixed-citation></ref></ref-list></tp:taxon-treatment>
