# Supplementary material for: ﻿Re-circumscription of the mimosoid genus Entada including new combinations for all species of the phylogenetically nested Elephantorrhiza (Leguminosae, Caesalpinioideae, mimosoid clade)
Source: PhytoKeys. 2022 Aug 22;205:99–145. doi: 10.3897/phytokeys.205.76790 (PMC9849012; doi:10.3897/phytokeys.205.76790)
Supplement: XML Treatment for Entada camerunensis [file phytokeys.205.76790-treatment12.xml]

<!DOCTYPE tp:taxon-treatment
  PUBLIC "-//TaxonX//DTD Taxonomic Treatment Publishing DTD v0 20100105//EN" "tax-treatment-NSO.dtd">
<tp:taxon-treatment xmlns:tp="http://www.plazi.org/taxpub"><tp:treatment-meta><kwd-group><label>Taxon classification</label><kwd>
              <named-content content-type="kingdom">Plantae</named-content>
            </kwd><kwd>
              <named-content content-type="order">Fabales</named-content>
            </kwd><kwd>
              <named-content content-type="family">Fabaceae</named-content>
            </kwd></kwd-group><mixed-citation publication-type="journal"><person-group><name><surname>O’Donnell</surname><given-names>Shawn A.</given-names></name><name><surname>Ringelberg</surname><given-names>Jens J.</given-names></name><name><surname>Lewis</surname><given-names>Gwilym P.</given-names></name></person-group><article-title>﻿Re-circumscription of the mimosoid genus <italic><tp:taxon-name><tp:taxon-name-part taxon-name-part-type="genus" reg="Entada">Entada</tp:taxon-name-part></tp:taxon-name></italic> including new combinations for all species of the phylogenetically nested <italic><tp:taxon-name><tp:taxon-name-part taxon-name-part-type="genus" reg="Elephantorrhiza">Elephantorrhiza</tp:taxon-name-part></tp:taxon-name></italic> (<tp:taxon-name><tp:taxon-name-part taxon-name-part-type="family">Leguminosae</tp:taxon-name-part></tp:taxon-name>, <tp:taxon-name><tp:taxon-name-part taxon-name-part-type="subfamily">Caesalpinioideae</tp:taxon-name-part></tp:taxon-name>, mimosoid clade)</article-title><source>PhytoKeys</source><day>22</day><month>08</month><year>2022</year><volume>205</volume><fpage>99</fpage><lpage>145</lpage><pub-id pub-id-type="doi">10.3897/phytokeys.205.76790</pub-id></mixed-citation></tp:treatment-meta><tp:nomenclature><label>﻿</label><tp:taxon-name>
            <object-id xmlns:xlink="http://www.w3.org/1999/xlink" content-type="arpha" xlink:type="simple">7F8EFC02-1B0C-526B-9774-08A720752A54</object-id>
            <tp:taxon-name-part taxon-name-part-type="genus" reg="Entada">Entada</tp:taxon-name-part>
            <tp:taxon-name-part taxon-name-part-type="species" reg="camerunensis">camerunensis</tp:taxon-name-part>
          </tp:taxon-name><tp:taxon-authority>Villiers, Bull. Mus. Natl. Hist. Nat., B, Adansonia 4: 193. 1983.</tp:taxon-authority></tp:nomenclature><tp:treatment-sec sec-type="material" id="SECID0EI4BG"><title>Type.</title><p>CAMEROON. West Kongolo, on bank of River Bayo, <italic>R. Letouzey 3534</italic> (holotype: P [P00418283, P00418284 &amp; P00418285]; isotype: YA [YA0023378]).</p></tp:treatment-sec><tp:treatment-sec sec-type="description" id="SECID0EQ4BG"><title>Description.</title><p>Liana, sometimes sarmentose, stem twisted, to 15 cm diameter at base. <bold>Leaves</bold>: a conspicuous ridge at petiole base; rachis 5.5–7.9(–9.5) cm, grooved above, tendrils absent, but petioles sometimes modified for climbing; pinnae 2–4 pairs per leaf, 3.5–10(–16) cm long with 5–10 pairs of leaflets; leaflets 1–2.5 × 0.3–1.1 cm, obovate-oblong, increasing in size distally, apex truncate to retuse, base asymmetric with proximal margin rounded, distal margin attenuate, lamina pubescent. <bold>Inflorescence</bold>: a terminal or axillary spiciform raceme, 7–9.5 cm long, solitary or 2 per axil, peduncle and rachis pubescent. <bold>Flowers</bold>: yellow to greenish-yellow, staminate or bisexual, pedicels 0.5–0.75 mm long; calyx cupular, 0.75–1.25 mm long, shallowly toothed, glabrous to sparsely pubescent at tooth apices; petals 3–3.25 × 0.6–0.8 mm, elliptic to obovate; stamen filaments 3–5 mm long. <bold>Fruit</bold>: a torulose, laterally compressed, slightly curved craspedium, 20–29 × 7–9 cm, with transverse septa between seeds dividing the fruit into one-seeded segments which, upon ripening, fall from the persistent replum; segments distinctly umbonate over seeds. <bold>Seeds</bold>: elliptic-oblong, laterally compressed, 1.7–1.9 × 0.9–1 cm, pleurogram open.</p></tp:treatment-sec><tp:treatment-sec sec-type="distribution" id="SECID0EA5BG"><title>Distribution.</title><p>Cameroon, Democratic Republic of Congo, Zambia.</p></tp:treatment-sec><tp:treatment-sec sec-type="habitat" id="SECID0EF5BG"><title>Habitat and ecology.</title><p>Riparian forests.</p></tp:treatment-sec></tp:taxon-treatment>
