# Supplementary material for: ﻿Re-circumscription of the mimosoid genus Entada including new combinations for all species of the phylogenetically nested Elephantorrhiza (Leguminosae, Caesalpinioideae, mimosoid clade)
Source: PhytoKeys. 2022 Aug 22;205:99–145. doi: 10.3897/phytokeys.205.76790 (PMC9849012; doi:10.3897/phytokeys.205.76790)
Supplement: XML Treatment for Entada chrysostachys [file phytokeys.205.76790-treatment13.xml]

<!DOCTYPE tp:taxon-treatment
  PUBLIC "-//TaxonX//DTD Taxonomic Treatment Publishing DTD v0 20100105//EN" "tax-treatment-NSO.dtd">
<tp:taxon-treatment xmlns:tp="http://www.plazi.org/taxpub"><tp:treatment-meta><kwd-group><label>Taxon classification</label><kwd>
              <named-content content-type="kingdom">Plantae</named-content>
            </kwd><kwd>
              <named-content content-type="order">Fabales</named-content>
            </kwd><kwd>
              <named-content content-type="family">Fabaceae</named-content>
            </kwd></kwd-group><mixed-citation publication-type="journal"><person-group><name><surname>O’Donnell</surname><given-names>Shawn A.</given-names></name><name><surname>Ringelberg</surname><given-names>Jens J.</given-names></name><name><surname>Lewis</surname><given-names>Gwilym P.</given-names></name></person-group><article-title>﻿Re-circumscription of the mimosoid genus <italic><tp:taxon-name><tp:taxon-name-part taxon-name-part-type="genus" reg="Entada">Entada</tp:taxon-name-part></tp:taxon-name></italic> including new combinations for all species of the phylogenetically nested <italic><tp:taxon-name><tp:taxon-name-part taxon-name-part-type="genus" reg="Elephantorrhiza">Elephantorrhiza</tp:taxon-name-part></tp:taxon-name></italic> (<tp:taxon-name><tp:taxon-name-part taxon-name-part-type="family">Leguminosae</tp:taxon-name-part></tp:taxon-name>, <tp:taxon-name><tp:taxon-name-part taxon-name-part-type="subfamily">Caesalpinioideae</tp:taxon-name-part></tp:taxon-name>, mimosoid clade)</article-title><source>PhytoKeys</source><day>22</day><month>08</month><year>2022</year><volume>205</volume><fpage>99</fpage><lpage>145</lpage><pub-id pub-id-type="doi">10.3897/phytokeys.205.76790</pub-id></mixed-citation></tp:treatment-meta><tp:nomenclature><label>﻿</label><tp:taxon-name>
            <object-id xmlns:xlink="http://www.w3.org/1999/xlink" content-type="arpha" xlink:type="simple">6E465CCF-9DEF-53CB-A3D5-F320A3C4D078</object-id>
            <tp:taxon-name-part taxon-name-part-type="genus" reg="Entada">Entada</tp:taxon-name-part>
            <tp:taxon-name-part taxon-name-part-type="species" reg="chrysostachys">chrysostachys</tp:taxon-name-part>
          </tp:taxon-name><tp:taxon-authority>(Benth.) Drake, Hist. Phys. Madagascar 30: 51. 1902.</tp:taxon-authority><tp:nomenclature-citation-list><tp:nomenclature-citation><tp:taxon-name>
                <tp:taxon-name-part taxon-name-part-type="status">=</tp:taxon-name-part>
                <tp:taxon-name-part taxon-name-part-type="genus" reg="Entada">Entada</tp:taxon-name-part>
                <tp:taxon-name-part taxon-name-part-type="species" reg="kirkii">kirkii</tp:taxon-name-part>
              </tp:taxon-name><comment> Oliv., Fl. Trop. Afr. 2: 327. 1871. </comment></tp:nomenclature-citation><tp:nomenclature-citation><tp:taxon-name>
                <tp:taxon-name-part taxon-name-part-type="status">=</tp:taxon-name-part>
                <tp:taxon-name-part taxon-name-part-type="genus" reg="Entada">Entada</tp:taxon-name-part>
                <tp:taxon-name-part taxon-name-part-type="species" reg="boiviniana">boiviniana</tp:taxon-name-part>
              </tp:taxon-name><comment> (Baill.) Drake, A. Grandidier, Hist. Phys. Madagascar 30: 51. 1902. (publ. 1903). </comment></tp:nomenclature-citation><tp:nomenclature-citation><tp:taxon-name>
                <tp:taxon-name-part taxon-name-part-type="status">=</tp:taxon-name-part>
                <tp:taxon-name-part taxon-name-part-type="genus" reg="Entada">Entada</tp:taxon-name-part>
                <tp:taxon-name-part taxon-name-part-type="species" reg="grandidieri">grandidieri</tp:taxon-name-part>
              </tp:taxon-name><comment> (Baill.) Drake, A. Grandidier, Hist. Phys. Madagascar 30: 51. 1902. (publ. 1903). </comment></tp:nomenclature-citation></tp:nomenclature-citation-list></tp:nomenclature><tp:treatment-sec sec-type="material" id="SECID0EXAAI"><title>Type.</title><p>MADAGASCAR. Emirna Province [Imerina] and Imamou, <italic>W. Bojer s.n.</italic> (holotype: K; isotypes: M [M0218663], P [P00367635 &amp; P00367637]).</p></tp:treatment-sec><tp:treatment-sec sec-type="Basionym" id="SECID0E6AAI"><title>Basionym.</title><p><italic><tp:taxon-name><tp:taxon-name-part taxon-name-part-type="genus" reg="Adenanthera">Adenanthera</tp:taxon-name-part><tp:taxon-name-part taxon-name-part-type="species" reg="chrysostachys">chrysostachys</tp:taxon-name-part></tp:taxon-name></italic> Benth., J. Bot. (Hooker) 4: 343. 1841.</p></tp:treatment-sec><tp:treatment-sec sec-type="description" id="SECID0EQBAI"><title>Description.</title><p>Shrub or small tree to 10 m tall or liana to 12 m, stem to 20 cm thick, often twisted (Fig. <xref ref-type="fig" rid="F10">10A</xref>). <bold>Leaves</bold>: rachis 8–16 cm long, grooved above, glabrous; pinnae (2–)3–5(–8) pairs per leaf, (4.5–)5.2–8.9(–13) cm long, with 10–17(–21) pairs of leaflets; leaflets 13–19(–29) × (3–)4.9–5.5(–10) mm, oblong to obovate-oblong, apex rounded, base asymmetric rounded on proximal margin and cuneate on distal margin, mid-rib diagonal and raised above and below, lamina appressed-pubescent to glabrous (Fig. <xref ref-type="fig" rid="F10">10B</xref>). <bold>Inflorescence</bold>: an axillary spiciform raceme, 4–12(–13.5) cm long, usually clustered, but sometimes solitary, rachis pubescent or glabrous (Fig. <xref ref-type="fig" rid="F10">10C</xref>). <bold>Flowers</bold>: white to yellow, pedicels 1–1.5 mm long, with an unpleasant odour; calyx obconical, 1–1.5 mm long, glabrous to sparsely pubescent, distinctly toothed; petals 3–4 × 1–1.4 mm; stamen filaments 4–6 mm long. <bold>Fruit</bold>: a torulose, laterally compressed, slightly curved craspedium 20–45 × 5–10 cm, with transverse septa between seeds dividing the fruit into one-seeded segments which, upon ripening, fall from the persistent replum (Fig. <xref ref-type="fig" rid="F10">10D, E</xref>). <bold>Seeds</bold>: elliptic, 14–17.7 × 10.5–12.8 × 3.3–4 mm, pleurogram elliptic, open near hilum.</p><fig id="F10" position="float" orientation="portrait"><object-id xmlns:xlink="http://www.w3.org/1999/xlink" content-type="doi" xlink:type="simple">10.3897/phytokeys.205.76790.figure10</object-id><object-id xmlns:xlink="http://www.w3.org/1999/xlink" content-type="arpha" xlink:type="simple">F9893B87-894F-5955-BEF4-1F62A0F5210B</object-id><label>Figure 10.</label><caption><p><italic><tp:taxon-name><tp:taxon-name-part taxon-name-part-type="genus" reg="Entada">Entada</tp:taxon-name-part><tp:taxon-name-part taxon-name-part-type="species" reg="chrysostachys">chrysostachys</tp:taxon-name-part></tp:taxon-name></italic> habit, vegetative and reproductive structures. <bold>A</bold> small tree, Madagascar (photo: thierrycordenos <italic>CC BY-NC 4.0</italic>, <xref ref-type="bibr" rid="B59">Ueda (2021)</xref> observation 25108890) <bold>B</bold> leaf, Mozambique (photo: O Maurin <italic>CC BY-NC-SA 3.0</italic>, <xref ref-type="bibr" rid="B26">iBOL (2016)</xref> record SAFH1507–11) <bold>C</bold> axillary spiciform racemes of open, pedicellate flowers and closed flower buds, Madagascar (photo: D Du Puy) <bold>D</bold> leaves and immature pods, Madagascar (photo: D Du Puy) <bold>E</bold> mature pods, Mozambique (photo: O Maurin <italic>CC BY-NC-SA 3.0</italic>, <xref ref-type="bibr" rid="B26">iBOL (2016)</xref> record SAFH1507–11).</p></caption><graphic xmlns:xlink="http://www.w3.org/1999/xlink" xlink:href="phytokeys-205-099_article-76790__-g010.jpg" position="float" orientation="portrait" xlink:type="simple" id="oo_732705.jpg"><uri content-type="original_file" xlink:type="simple">https://binary.pensoft.net/fig/732705</uri></graphic></fig></tp:treatment-sec><tp:treatment-sec sec-type="distribution" id="SECID0EEEAI"><title>Distribution.</title><p>Madagascar, Comoro Islands, Mozambique, Zimbabwe, Zambia, Malawi, Tanzania.</p></tp:treatment-sec><tp:treatment-sec sec-type="habitat" id="SECID0EJEAI"><title>Habitat and ecology.</title><p>Disturbed forests and grassland; riparian thicket; woodland characterised by <italic><tp:taxon-name><tp:taxon-name-part taxon-name-part-type="genus" reg="Brachystegia">Brachystegia</tp:taxon-name-part><tp:taxon-name-part taxon-name-part-type="species" reg="glaucescens">glaucescens</tp:taxon-name-part></tp:taxon-name></italic> Hutch. &amp; Burtt Davy; and seasonally wet valley bottoms with <italic><tp:taxon-name><tp:taxon-name-part taxon-name-part-type="genus" reg="Combretum">Combretum</tp:taxon-name-part></tp:taxon-name></italic>; sandy soils and laterite.</p></tp:treatment-sec><ref-list><ref id="B59"><mixed-citation xmlns:xlink="http://www.w3.org/1999/xlink" xlink:type="simple"><person-group><name name-style="western"><surname>Ueda</surname><given-names>K</given-names></name></person-group> (<year>2021</year>) iNaturalist Research-grade Observations. <ext-link xlink:type="simple" ext-link-type="uri" xlink:href="http://iNaturalist.org">iNaturalist.org</ext-link>. <ext-link xlink:href="10.15468/ab3s5x" ext-link-type="doi" xlink:type="simple">https://doi.org/10.15468/ab3s5x</ext-link> [accessed via <ext-link xlink:type="simple" ext-link-type="uri" xlink:href="http://GBIF.org">GBIF.org</ext-link> 2.10.2021]</mixed-citation></ref><ref id="B26"><mixed-citation xmlns:xlink="http://www.w3.org/1999/xlink" xlink:type="simple">iBOL (<year>2016</year>) The International Barcode of Life project. <ext-link xlink:href="10.15468/inygc6" ext-link-type="doi" xlink:type="simple">https://doi.org/10.15468/inygc6</ext-link> [accessed via <ext-link xlink:type="simple" ext-link-type="uri" xlink:href="http://GBIF.org">GBIF.org</ext-link> 4.10.2021]</mixed-citation></ref></ref-list></tp:taxon-treatment>
