# Supplementary material for: ﻿Re-circumscription of the mimosoid genus Entada including new combinations for all species of the phylogenetically nested Elephantorrhiza (Leguminosae, Caesalpinioideae, mimosoid clade)
Source: PhytoKeys. 2022 Aug 22;205:99–145. doi: 10.3897/phytokeys.205.76790 (PMC9849012; doi:10.3897/phytokeys.205.76790)
Supplement: XML Treatment for Entada dolichorrhachis [file phytokeys.205.76790-treatment14.xml]

<!DOCTYPE tp:taxon-treatment
  PUBLIC "-//TaxonX//DTD Taxonomic Treatment Publishing DTD v0 20100105//EN" "tax-treatment-NSO.dtd">
<tp:taxon-treatment xmlns:tp="http://www.plazi.org/taxpub"><tp:treatment-meta><kwd-group><label>Taxon classification</label><kwd>
              <named-content content-type="kingdom">Plantae</named-content>
            </kwd><kwd>
              <named-content content-type="order">Fabales</named-content>
            </kwd><kwd>
              <named-content content-type="family">Fabaceae</named-content>
            </kwd></kwd-group><mixed-citation publication-type="journal"><person-group><name><surname>O’Donnell</surname><given-names>Shawn A.</given-names></name><name><surname>Ringelberg</surname><given-names>Jens J.</given-names></name><name><surname>Lewis</surname><given-names>Gwilym P.</given-names></name></person-group><article-title>﻿Re-circumscription of the mimosoid genus <italic><tp:taxon-name><tp:taxon-name-part taxon-name-part-type="genus" reg="Entada">Entada</tp:taxon-name-part></tp:taxon-name></italic> including new combinations for all species of the phylogenetically nested <italic><tp:taxon-name><tp:taxon-name-part taxon-name-part-type="genus" reg="Elephantorrhiza">Elephantorrhiza</tp:taxon-name-part></tp:taxon-name></italic> (<tp:taxon-name><tp:taxon-name-part taxon-name-part-type="family">Leguminosae</tp:taxon-name-part></tp:taxon-name>, <tp:taxon-name><tp:taxon-name-part taxon-name-part-type="subfamily">Caesalpinioideae</tp:taxon-name-part></tp:taxon-name>, mimosoid clade)</article-title><source>PhytoKeys</source><day>22</day><month>08</month><year>2022</year><volume>205</volume><fpage>99</fpage><lpage>145</lpage><pub-id pub-id-type="doi">10.3897/phytokeys.205.76790</pub-id></mixed-citation></tp:treatment-meta><tp:nomenclature><label>﻿</label><tp:taxon-name>
            <object-id xmlns:xlink="http://www.w3.org/1999/xlink" content-type="arpha" xlink:type="simple">2C627F9F-422E-5819-B1C3-AD33D9D31F16</object-id>
            <tp:taxon-name-part taxon-name-part-type="genus" reg="Entada">Entada</tp:taxon-name-part>
            <tp:taxon-name-part taxon-name-part-type="species" reg="dolichorrhachis">dolichorrhachis</tp:taxon-name-part>
          </tp:taxon-name><tp:taxon-authority>Brenan, Kew Bull. 20: 374. 1966. (publ. Jan. 1967).</tp:taxon-authority></tp:nomenclature><tp:treatment-sec sec-type="material" id="SECID0EFGAI"><title>Type.</title><p>ZAMBIA. Mbala (Abercorn) District, Lufubu River, Iyendwe Valley, on path to Shulu Kwesa Village, <italic>H.M. Richards 11952</italic> (holotype: K; isotypes: BR [BR0000006251536], LISC [LISC001666], NY [NY00002026], SRGH).</p></tp:treatment-sec><tp:treatment-sec sec-type="description" id="SECID0ENGAI"><title>Description.</title><p>Geoxylic suffrutex with erect annual stems, 1–10 cm tall, young shoots pubescent (Figs <xref ref-type="fig" rid="F2">2D</xref>, <xref ref-type="fig" rid="F11">11A</xref>). <bold>Leaves</bold>: elongate and trailing on the ground; rachis (15–)42–65(–90) cm long, expanding from the apex during the growing season, tendrils lacking; pinnae 19–35 pairs on mature leaves, 2.7–5 cm long, with 6–9(–16) pairs of leaflets; leaflets (5–)8–17(–20) × 2.5–9.3 mm, ovate-oblong, asymmetric, apex rounded and mucronate, base oblique, lamina glabrous above, pubescent below (Fig. <xref ref-type="fig" rid="F11">11D</xref>). <bold>Inflorescence</bold>: an axillary spiciform raceme, 3.4–10 cm long, 1–2 per axil, rachis densely pubescent (Fig. <xref ref-type="fig" rid="F11">11B</xref>). <bold>Flowers</bold>: greenish-yellow, pedicels 1.5–2.5 mm long; calyx 1.5–2 mm long, deeply toothed, pubescent; petals pale dull yellow, 4.75–5.75 mm long; stamen filaments 7–10 mm long (Fig. <xref ref-type="fig" rid="F11">11C</xref>). <bold>Fruit</bold>: a torulose, straight craspedium, 3–6.5 × 1.5–1.8 cm, with transverse septa between seeds dividing the fruit into one-seeded segments which, upon ripening, fall from the persistent replum; segments umbonate over seeds (Fig. <xref ref-type="fig" rid="F11">11D</xref>). <bold>Seeds</bold>: ovate, laterally compressed, 9 × 8 mm, with open pleurogram.</p><fig id="F11" position="float" orientation="portrait"><object-id xmlns:xlink="http://www.w3.org/1999/xlink" content-type="doi" xlink:type="simple">10.3897/phytokeys.205.76790.figure11</object-id><object-id xmlns:xlink="http://www.w3.org/1999/xlink" content-type="arpha" xlink:type="simple">C3FC7D1B-EFFA-5A6B-924C-977335B5D543</object-id><label>Figure 11.</label><caption><p><italic><tp:taxon-name><tp:taxon-name-part taxon-name-part-type="genus" reg="Entada">Entada</tp:taxon-name-part><tp:taxon-name-part taxon-name-part-type="species" reg="dolichorrhachis">dolichorrhachis</tp:taxon-name-part></tp:taxon-name></italic> habit, reproductive and vegetative structures. <bold>A</bold> uprooted geoxylic suffrutex, Zambia (photo: M Bingham, <xref ref-type="bibr" rid="B7">Bingham et al. (2021)</xref>) <bold>B</bold> spiciform racemes in axils of short, erect shoot with two young leaves expanding towards base of image, Zambia (photo: M Bingham, <xref ref-type="bibr" rid="B7">Bingham et al. (2021)</xref>) <bold>C</bold> open and unopened flowers, Zambia (photo: M Bingham, <xref ref-type="bibr" rid="B7">Bingham et al. (2021)</xref>) <bold>D</bold> mature fruits and trailing, scandent leaves with elongate rachises, Zambia (M Bingham, <xref ref-type="bibr" rid="B7">Bingham et al. (2021)</xref>).</p></caption><graphic xmlns:xlink="http://www.w3.org/1999/xlink" xlink:href="phytokeys-205-099_article-76790__-g011.jpg" position="float" orientation="portrait" xlink:type="simple" id="oo_732706.jpg"><uri content-type="original_file" xlink:type="simple">https://binary.pensoft.net/fig/732706</uri></graphic></fig></tp:treatment-sec><tp:treatment-sec sec-type="distribution" id="SECID0EFJAI"><title>Distribution.</title><p>Zambia.</p></tp:treatment-sec><tp:treatment-sec sec-type="habitat" id="SECID0EKJAI"><title>Habitat and ecology.</title><p>Woodland and open riverbanks, on sandy soil; 780–1620 m alt.</p></tp:treatment-sec><tp:treatment-sec><!--Section generated to contain objects referenced in tp:taxon-treatment.--><fig id="F2" position="float" orientation="portrait"><object-id xmlns:xlink="http://www.w3.org/1999/xlink" content-type="doi" xlink:type="simple">10.3897/phytokeys.205.76790.figure2</object-id><object-id xmlns:xlink="http://www.w3.org/1999/xlink" content-type="arpha" xlink:type="simple">CD576A2E-F662-5592-A1C7-0B9CCBC7167B</object-id><label>Figure 2.</label><caption><p>Genus-wide variation in morphological characters. <bold>A–D</bold> habit <bold>A</bold> large woody liana, <italic><tp:taxon-name><tp:taxon-name-part taxon-name-part-type="genus" reg="Entada">E.</tp:taxon-name-part><tp:taxon-name-part taxon-name-part-type="species" reg="rheedei">rheedei</tp:taxon-name-part></tp:taxon-name></italic> (photo: B Wursten, <xref ref-type="bibr" rid="B25">Hyde et al. (2021)</xref>) <bold>B</bold> small tree, <italic><tp:taxon-name><tp:taxon-name-part taxon-name-part-type="genus" reg="Entada">E.</tp:taxon-name-part><tp:taxon-name-part taxon-name-part-type="species" reg="abyssinica">abyssinica</tp:taxon-name-part></tp:taxon-name></italic> (photo: G Baumann, <xref ref-type="bibr" rid="B20">Dressler et al. (2014a)</xref>) <bold>C</bold> shrub, <italic><tp:taxon-name><tp:taxon-name-part taxon-name-part-type="genus" reg="Entada">E.</tp:taxon-name-part><tp:taxon-name-part taxon-name-part-type="species" reg="burkei">burkei</tp:taxon-name-part></tp:taxon-name></italic> (photo: M Schmidt, <xref ref-type="bibr" rid="B20">Dressler et al. (2014a</xref>, <xref ref-type="bibr" rid="B21">b</xref>)) <bold>D</bold> geoxylic suffrutex, <italic><tp:taxon-name><tp:taxon-name-part taxon-name-part-type="genus" reg="Entada">E.</tp:taxon-name-part><tp:taxon-name-part taxon-name-part-type="species" reg="dolichorrhachis">dolichorrhachis</tp:taxon-name-part></tp:taxon-name></italic> (photo: M Bingham, <xref ref-type="bibr" rid="B7">Bingham et al. (2021)</xref>) <bold>E, F</bold> leaves <bold>E</bold> bipinnate leaf with few pinnae, few large leaflets and ending in a bifurcating tendril, <italic><tp:taxon-name><tp:taxon-name-part taxon-name-part-type="genus" reg="Entada">E.</tp:taxon-name-part><tp:taxon-name-part taxon-name-part-type="species" reg="rheedei">rheedei</tp:taxon-name-part></tp:taxon-name></italic> (photo: AP Balan, <xref ref-type="bibr" rid="B5">Balan and Predeep (2021)</xref>) <bold>F</bold> bipinnate leaf with many pinnae, many small leaflets and no tendril, <italic><tp:taxon-name><tp:taxon-name-part taxon-name-part-type="genus" reg="Entada">E.</tp:taxon-name-part><tp:taxon-name-part taxon-name-part-type="species" reg="rangei">rangei</tp:taxon-name-part></tp:taxon-name></italic> (photo: A Dreyer, <xref ref-type="bibr" rid="B20">Dressler et al. (2014a)</xref>) <bold>G–I</bold> inflorescences <bold>G</bold> terminal panicle of up-turned spikes, <italic><tp:taxon-name><tp:taxon-name-part taxon-name-part-type="genus" reg="Entada">E.</tp:taxon-name-part><tp:taxon-name-part taxon-name-part-type="species" reg="polyphylla">polyphylla</tp:taxon-name-part></tp:taxon-name></italic> (photo: R Vásquez Martínez, CC BY-NC-SA 3.0, <xref ref-type="bibr" rid="B37">MBG (2021)</xref>) <bold>H</bold> axillary fascicles of spiciform racemes, <italic><tp:taxon-name><tp:taxon-name-part taxon-name-part-type="genus" reg="Entada">E.</tp:taxon-name-part><tp:taxon-name-part taxon-name-part-type="species" reg="goetzei">goetzei</tp:taxon-name-part></tp:taxon-name></italic> (photo: G Baumann, <xref ref-type="bibr" rid="B20">Dressler et al. (2014a)</xref>) <bold>I</bold> short spiciform raceme of dark red flowers, <italic><tp:taxon-name><tp:taxon-name-part taxon-name-part-type="genus" reg="Entada">E.</tp:taxon-name-part><tp:taxon-name-part taxon-name-part-type="species" reg="wahlbergii">wahlbergii</tp:taxon-name-part></tp:taxon-name></italic> (photo: R Mangelsdorff, <xref ref-type="bibr" rid="B20">Dressler et al. (2014a)</xref>) <bold>J–M</bold> fruits <bold>J</bold> immature, weakly falcate, segmented craspedium up to 2 m long, <italic><tp:taxon-name><tp:taxon-name-part taxon-name-part-type="genus" reg="Entada">E.</tp:taxon-name-part><tp:taxon-name-part taxon-name-part-type="species" reg="rheedei">rheedei</tp:taxon-name-part></tp:taxon-name></italic> (photo: photographer unknown, Centre for Australian National Biodiversity Research (CANBR), 2000) <bold>K</bold> immature, segmented, laxly spiralled craspedium up to 120 cm long, <italic><tp:taxon-name><tp:taxon-name-part taxon-name-part-type="genus" reg="Entada">E.</tp:taxon-name-part><tp:taxon-name-part taxon-name-part-type="species" reg="gigas">gigas</tp:taxon-name-part></tp:taxon-name></italic> (photo: R Aguilar CC BY-NC-SA 2.0, <xref ref-type="bibr" rid="B1">Aguilar (2021)</xref>) <bold>L</bold> ripe segmented craspedia breaking up into one-seeded segments with exfoliating epicarp, <italic><tp:taxon-name><tp:taxon-name-part taxon-name-part-type="genus" reg="Entada">E.</tp:taxon-name-part><tp:taxon-name-part taxon-name-part-type="species" reg="africana">africana</tp:taxon-name-part></tp:taxon-name></italic> (photo: B Eichhorn, <xref ref-type="bibr" rid="B20">Dressler et al. (2014a)</xref>) <bold>M</bold> ripe unsegmented craspedium, the entire valve breaking away from the persistent replum, <italic><tp:taxon-name><tp:taxon-name-part taxon-name-part-type="genus" reg="Entada">E.</tp:taxon-name-part><tp:taxon-name-part taxon-name-part-type="species" reg="burkei">burkei</tp:taxon-name-part></tp:taxon-name></italic> (photo: M Kriek CC BY-SA 4.0, <xref ref-type="bibr" rid="B59">Ueda (2021)</xref> observation 85675968) <bold>N, O</bold> seeds <bold>N</bold> one-seeded endocarp segment and small ovoid, flattened seed with elliptic pleurogram, <italic><tp:taxon-name><tp:taxon-name-part taxon-name-part-type="genus" reg="Entada">E.</tp:taxon-name-part><tp:taxon-name-part taxon-name-part-type="species" reg="africana">africana</tp:taxon-name-part></tp:taxon-name></italic> (photo: B Eichhorn, <xref ref-type="bibr" rid="B20">Dressler et al. (2014a)</xref>) <bold>O</bold> ripe one-seeded fruit segments with large circular, laterally compressed seeds lacking a pleurogram, <italic><tp:taxon-name><tp:taxon-name-part taxon-name-part-type="genus" reg="Entada">E.</tp:taxon-name-part><tp:taxon-name-part taxon-name-part-type="species" reg="gigas">gigas</tp:taxon-name-part></tp:taxon-name></italic> (photo: J Stevens, <xref ref-type="bibr" rid="B20">Dressler et al. (2014a)</xref>). Scale bars: 1 cm (<bold>N, O</bold>).</p></caption><graphic xmlns:xlink="http://www.w3.org/1999/xlink" xlink:href="phytokeys-205-099_article-76790__-g002.jpg" position="float" orientation="portrait" xlink:type="simple" id="oo_732697.jpg"><uri content-type="original_file" xlink:type="simple">https://binary.pensoft.net/fig/732697</uri></graphic></fig></tp:treatment-sec><ref-list><ref id="B25"><mixed-citation xmlns:xlink="http://www.w3.org/1999/xlink" xlink:type="simple"><person-group><name name-style="western"><surname>Hyde</surname><given-names>MA</given-names></name><name name-style="western"><surname>Wursten</surname><given-names>BT</given-names></name><name name-style="western"><surname>Ballings</surname><given-names>P</given-names></name><name name-style="western"><surname>Coates Palgrave</surname><given-names>M</given-names></name></person-group> (<year>2021</year>) Flora of Mozambique: Species information: individual images: <italic><tp:taxon-name><tp:taxon-name-part taxon-name-part-type="genus">Entada</tp:taxon-name-part><tp:taxon-name-part taxon-name-part-type="species">rheedei</tp:taxon-name-part></tp:taxon-name></italic>. <ext-link xlink:href="https://www.mozambiqueflora.com/speciesdata/image-display.php?species_id=126520&amp;image_id=13" ext-link-type="uri" xlink:type="simple">https://www.mozambiqueflora.com/speciesdata/image-display.php?species_id=126520&amp;image_id=13</ext-link> [retrieved 20.08.2021]</mixed-citation></ref><ref id="B20"><mixed-citation xmlns:xlink="http://www.w3.org/1999/xlink" xlink:type="simple"><person-group><name name-style="western"><surname>Dressler</surname><given-names>S</given-names></name><name name-style="western"><surname>Schmidt</surname><given-names>M</given-names></name><name name-style="western"><surname>Zizka</surname><given-names>G</given-names></name></person-group> (<year>2014a</year>) (continuously updated) African Plants – A Photo Guide. Forschungsinstitut Senckenberg, Frankfurt/Main, Germany. <ext-link xlink:type="simple" ext-link-type="uri" xlink:href="http://www.africanplants.senckenberg.de">www.africanplants.senckenberg.de</ext-link> [accessed 20.08.2021]</mixed-citation></ref><ref id="B21"><mixed-citation xmlns:xlink="http://www.w3.org/1999/xlink" xlink:type="simple"><person-group><name name-style="western"><surname>Dressler</surname><given-names>S</given-names></name><name name-style="western"><surname>Schmidt</surname><given-names>M</given-names></name><name name-style="western"><surname>Zizka</surname><given-names>G</given-names></name></person-group> (<year>2014b</year>) <article-title>Introducing <italic>African Plants-A Photo Guide</italic>-An interactive photo data-base and rapid identification tool for continental Africa.</article-title><source>Taxon</source><volume>63</volume>(<issue>5</issue>): <fpage>1159</fpage>–<lpage>1161</lpage>. <ext-link xlink:href="10.12705/635.26" ext-link-type="doi" xlink:type="simple">https://doi.org/10.12705/635.26</ext-link></mixed-citation></ref><ref id="B7"><mixed-citation xmlns:xlink="http://www.w3.org/1999/xlink" xlink:type="simple"><person-group><name name-style="western"><surname>Bingham</surname><given-names>MG</given-names></name><name name-style="western"><surname>Willemen</surname><given-names>A</given-names></name><name name-style="western"><surname>Wursten</surname><given-names>BT</given-names></name><name name-style="western"><surname>Ballings</surname><given-names>P</given-names></name><name name-style="western"><surname>Hyde</surname><given-names>MA</given-names></name></person-group> (<year>2021</year>) Flora of Zambia: Species information: <italic><tp:taxon-name><tp:taxon-name-part taxon-name-part-type="genus">Entada</tp:taxon-name-part><tp:taxon-name-part taxon-name-part-type="species">dolichorrhachis</tp:taxon-name-part></tp:taxon-name></italic> 3(1): 20–21. <ext-link xlink:href="https://www.zambiaflora.com/speciesdata/species.php?species_id=186420" ext-link-type="uri" xlink:type="simple">https://www.zambiaflora.com/speciesdata/species.php?species_id=186420</ext-link> [retrieved 20.08.2021]</mixed-citation></ref><ref id="B5"><mixed-citation xmlns:xlink="http://www.w3.org/1999/xlink" xlink:type="simple"><person-group><name name-style="western"><surname>Balan</surname><given-names>AP</given-names></name><name name-style="western"><surname>Predeep</surname><given-names>SV</given-names></name></person-group> (<year>2021</year>) <article-title>Legumes of Kerala, India: A checklist.</article-title><source>Journal of Threatened Taxa</source><volume>13</volume>(<issue>5</issue>): <fpage>18257</fpage>–<lpage>18282</lpage>. <ext-link xlink:href="10.11609/jott.6475.13.5.18257-18282" ext-link-type="doi" xlink:type="simple">https://doi.org/10.11609/jott.6475.13.5.18257-18282</ext-link></mixed-citation></ref><ref id="B37"><mixed-citation xmlns:xlink="http://www.w3.org/1999/xlink" xlink:type="simple">MBG (<year>2021</year>) <ext-link xlink:type="simple" ext-link-type="uri" xlink:href="http://Tropicos.org">Tropicos.org</ext-link> Image Search, Missouri Botanical Garden. <ext-link xlink:href="http://legacy.tropicos.org/ImageSearch.aspx" ext-link-type="uri" xlink:type="simple">http://legacy.tropicos.org/ImageSearch.aspx</ext-link> [accessed 20.08.2021]</mixed-citation></ref><ref id="B1"><mixed-citation xmlns:xlink="http://www.w3.org/1999/xlink" xlink:type="simple"><person-group><name name-style="western"><surname>Aguilar</surname><given-names>R</given-names></name></person-group> (<year>2021</year>) <italic><tp:taxon-name><tp:taxon-name-part taxon-name-part-type="genus">Entada</tp:taxon-name-part><tp:taxon-name-part taxon-name-part-type="species">gigas</tp:taxon-name-part></tp:taxon-name></italic> (L.) Fawc. &amp; Rendle. RA#15235. <ext-link xlink:href="https://www.flickriver.com/photos/plantaspeninsulaosa/16848484480/" ext-link-type="uri" xlink:type="simple">https://www.flickriver.com/photos/plantaspeninsulaosa/16848484480/</ext-link> [Accessed 20.08.2021]</mixed-citation></ref><ref id="B59"><mixed-citation xmlns:xlink="http://www.w3.org/1999/xlink" xlink:type="simple"><person-group><name name-style="western"><surname>Ueda</surname><given-names>K</given-names></name></person-group> (<year>2021</year>) iNaturalist Research-grade Observations. <ext-link xlink:type="simple" ext-link-type="uri" xlink:href="http://iNaturalist.org">iNaturalist.org</ext-link>. <ext-link xlink:href="10.15468/ab3s5x" ext-link-type="doi" xlink:type="simple">https://doi.org/10.15468/ab3s5x</ext-link> [accessed via <ext-link xlink:type="simple" ext-link-type="uri" xlink:href="http://GBIF.org">GBIF.org</ext-link> 2.10.2021]</mixed-citation></ref></ref-list></tp:taxon-treatment>
