# Supplementary material for: ﻿Re-circumscription of the mimosoid genus Entada including new combinations for all species of the phylogenetically nested Elephantorrhiza (Leguminosae, Caesalpinioideae, mimosoid clade)
Source: PhytoKeys. 2022 Aug 22;205:99–145. doi: 10.3897/phytokeys.205.76790 (PMC9849012; doi:10.3897/phytokeys.205.76790)
Supplement: XML Treatment for Entada elephantina [file phytokeys.205.76790-treatment15.xml]

<!DOCTYPE tp:taxon-treatment
  PUBLIC "-//TaxonX//DTD Taxonomic Treatment Publishing DTD v0 20100105//EN" "tax-treatment-NSO.dtd">
<tp:taxon-treatment xmlns:tp="http://www.plazi.org/taxpub"><tp:treatment-meta><kwd-group><label>Taxon classification</label><kwd>
              <named-content content-type="kingdom">Plantae</named-content>
            </kwd><kwd>
              <named-content content-type="order">Fabales</named-content>
            </kwd><kwd>
              <named-content content-type="family">Fabaceae</named-content>
            </kwd></kwd-group><mixed-citation publication-type="journal"><person-group><name><surname>O’Donnell</surname><given-names>Shawn A.</given-names></name><name><surname>Ringelberg</surname><given-names>Jens J.</given-names></name><name><surname>Lewis</surname><given-names>Gwilym P.</given-names></name></person-group><article-title>﻿Re-circumscription of the mimosoid genus <italic><tp:taxon-name><tp:taxon-name-part taxon-name-part-type="genus" reg="Entada">Entada</tp:taxon-name-part></tp:taxon-name></italic> including new combinations for all species of the phylogenetically nested <italic><tp:taxon-name><tp:taxon-name-part taxon-name-part-type="genus" reg="Elephantorrhiza">Elephantorrhiza</tp:taxon-name-part></tp:taxon-name></italic> (<tp:taxon-name><tp:taxon-name-part taxon-name-part-type="family">Leguminosae</tp:taxon-name-part></tp:taxon-name>, <tp:taxon-name><tp:taxon-name-part taxon-name-part-type="subfamily">Caesalpinioideae</tp:taxon-name-part></tp:taxon-name>, mimosoid clade)</article-title><source>PhytoKeys</source><day>22</day><month>08</month><year>2022</year><volume>205</volume><fpage>99</fpage><lpage>145</lpage><pub-id pub-id-type="doi">10.3897/phytokeys.205.76790</pub-id></mixed-citation></tp:treatment-meta><tp:nomenclature><label>﻿</label><tp:taxon-name>
            <object-id xmlns:xlink="http://www.w3.org/1999/xlink" content-type="arpha" xlink:type="simple">28C1E326-7269-59F7-8F8F-03FBE2464E11</object-id>
            <tp:taxon-name-part taxon-name-part-type="genus" reg="Entada">Entada</tp:taxon-name-part>
            <tp:taxon-name-part taxon-name-part-type="species" reg="elephantina">elephantina</tp:taxon-name-part>
            <object-id xmlns:xlink="http://www.w3.org/1999/xlink" content-type="ipni" xlink:type="simple">urn:lsid:ipni.org:names:77303964-1</object-id>
          </tp:taxon-name><tp:taxon-authority>(Burch.) S.A. O’Donnell &amp; G.P. Lewis</tp:taxon-authority><tp:taxon-status xmlns:xlink="http://www.w3.org/1999/xlink" xlink:type="simple">comb. nov.</tp:taxon-status><tp:nomenclature-citation-list><tp:nomenclature-citation><tp:taxon-name>
                <tp:taxon-name-part taxon-name-part-type="status">≡</tp:taxon-name-part>
                <tp:taxon-name-part taxon-name-part-type="genus" reg="Elephantorrhiza">Elephantorrhiza</tp:taxon-name-part>
                <tp:taxon-name-part taxon-name-part-type="species" reg="elephantina">elephantina</tp:taxon-name-part>
              </tp:taxon-name><comment> (Burch.) Skeels, Bull. Bur. Pl. Industr. U.S.D.A. 176: 29. 1910. </comment></tp:nomenclature-citation></tp:nomenclature-citation-list></tp:nomenclature><tp:treatment-sec sec-type="material" id="SECID0EGLAI"><title>Type.</title><p>SOUTH AFRICA. Cape Province, Bechuland Division, Kuruman District, between Matlowing River and Kuru, <italic>W.J. Burchell 2410</italic> (holotype: K [K000232273]; isotypes: GH [GH00058379], P [P00418275]).</p></tp:treatment-sec><tp:treatment-sec sec-type="Basionym" id="SECID0EOLAI"><title>Basionym.</title><p><italic><tp:taxon-name><tp:taxon-name-part taxon-name-part-type="genus" reg="Acacia">Acacia</tp:taxon-name-part><tp:taxon-name-part taxon-name-part-type="species" reg="elephantina">elephantina</tp:taxon-name-part></tp:taxon-name></italic> Burch., Trav. S. Africa 2: 236. 1824.</p></tp:treatment-sec><tp:treatment-sec sec-type="description" id="SECID0E6LAI"><title>Description.</title><p>Geoxylic suffrutex with erect, annual, herbaceous stems 20–90 cm arising from the woody end of an elongate subterranean axis (Fig. <xref ref-type="fig" rid="F12">12A, B</xref>). <bold>Leaves</bold>: petiole 1.3–3.6(–8) cm long, rachis 3.5–13.5(–17.5) long; pinnae 2–4 pairs on lower leaves, 7–17 pairs on upper leaves, 3–9(–10.5) cm long, with (7–)12–45(–55) pairs of leaflets; leaflets (4–)5–10(–15) × (0.3–)0.5–2(–2.5) mm, linear to linear-oblong, apex acute to rarely obtuse, sometimes asymmetric, mucronate, base oblique, lamina glabrous (Fig. <xref ref-type="fig" rid="F12">12B, E</xref>). <bold>Inflorescence</bold>: an axillary spiciform raceme usually confined to the lower part of the stem, (2–)4–8(–12) cm long, solitary or grouped, rachises usually glabrous (Fig. <xref ref-type="fig" rid="F12">12B–D</xref>). <bold>Flowers</bold>: cream-coloured, yellow or yellowish-white, pedicels 1.5 mm long, articulated near the middle, with minute reddish to reddish-brown glands at the base; calyx campanulate, 1.75 mm long, distinctly toothed, glabrous; petals 2.75–3.75 mm long; stamen filaments 6.5 mm long (Fig. <xref ref-type="fig" rid="F12">12D</xref>). <bold>Fruit</bold>: a laterally compressed, straight to slightly curved craspedium, (5–)9.5–15(–21) × 3–5.7 cm, lacking transverse septa between seeds, thus leaving the valves to separate from the replum intact upon ripening, the epicarp exfoliating from the endocarp; umbonate over seeds (Fig. <xref ref-type="fig" rid="F12">12E</xref>). <bold>Seeds</bold>: ellipsoid, 18–26 × 13–18 × 6–13 mm.</p><fig id="F12" position="float" orientation="portrait"><object-id xmlns:xlink="http://www.w3.org/1999/xlink" content-type="doi" xlink:type="simple">10.3897/phytokeys.205.76790.figure12</object-id><object-id xmlns:xlink="http://www.w3.org/1999/xlink" content-type="arpha" xlink:type="simple">F00ED3D3-FC68-5B68-B45B-6FF6AC397059</object-id><label>Figure 12.</label><caption><p><italic><tp:taxon-name><tp:taxon-name-part taxon-name-part-type="genus" reg="Entada">Entada</tp:taxon-name-part><tp:taxon-name-part taxon-name-part-type="species" reg="elephantina">elephantina</tp:taxon-name-part></tp:taxon-name></italic> habitat, habit, reproductive and vegetative structures. <bold>A</bold> growing in fire-prone open scrub, South Africa (photo: R Gill <italic>CC BY-NC 4.0</italic>, <xref ref-type="bibr" rid="B59">Ueda (2021)</xref> observation 32241269) <bold>B</bold> geoxylic suffrutex with erect herbaceous shoots bearing finely divided bipinnate leaves and producing spiciform racemes near ground level, Eswatini (photo: L Loffler <italic>CC BY-NC 4.0</italic>, <xref ref-type="bibr" rid="B59">Ueda (2021)</xref> observation 44861491) <bold>C</bold> spiciform racemes clustered near the base of the stem, South Africa (photo: tjeerd <italic>CC BY-NC 4.0</italic>, <xref ref-type="bibr" rid="B59">Ueda (2021)</xref> observation 62025284) <bold>D</bold> spiciform raceme of open flowers, South Africa (photo: J Whatmore, <xref ref-type="bibr" rid="B59">Ueda (2021)</xref> observation 62547631) <bold>E</bold> immature fruits borne near the base of the stem, South Africa (photo: G Lewis).</p></caption><graphic xmlns:xlink="http://www.w3.org/1999/xlink" xlink:href="phytokeys-205-099_article-76790__-g012.jpg" position="float" orientation="portrait" xlink:type="simple" id="oo_732707.jpg"><uri content-type="original_file" xlink:type="simple">https://binary.pensoft.net/fig/732707</uri></graphic></fig></tp:treatment-sec><tp:treatment-sec sec-type="distribution" id="SECID0E2OAI"><title>Distribution.</title><p>Namibia, Botswana, Zimbabwe, Mozambique, South Africa, Eswatini, Lesotho.</p></tp:treatment-sec><tp:treatment-sec sec-type="habitat" id="SECID0EAPAI"><title>Habitat and ecology.</title><p>Grassland and open scrub, sometimes gregarious (Fig. <xref ref-type="fig" rid="F12">12A</xref>); 1060–1360 m alt.</p></tp:treatment-sec><tp:treatment-sec sec-type="notes" id="SECID0EKPAI"><title>Note.</title><p><xref ref-type="bibr" rid="B12">Brenan (1970</xref>, p. 28) and <xref ref-type="bibr" rid="B49">Ross (1974</xref>, p. 250; <xref ref-type="bibr" rid="B50">1975a</xref>, p. 141) noted that leaf characters vary considerably across the range of <italic><tp:taxon-name><tp:taxon-name-part taxon-name-part-type="genus" reg="Entada">E.</tp:taxon-name-part><tp:taxon-name-part taxon-name-part-type="species" reg="elephantina">elephantina</tp:taxon-name-part></tp:taxon-name></italic>. Specimens from the western portion of the range tend to have fewer pinnae and leaflets with larger leaflets; those from eastern areas bear more numerous pinnae and leaflets, with smaller leaflets. This variation appears to be continuous, so neither author attempted to subdivide the taxon.</p></tp:treatment-sec><ref-list><ref id="B59"><mixed-citation xmlns:xlink="http://www.w3.org/1999/xlink" xlink:type="simple"><person-group><name name-style="western"><surname>Ueda</surname><given-names>K</given-names></name></person-group> (<year>2021</year>) iNaturalist Research-grade Observations. <ext-link xlink:type="simple" ext-link-type="uri" xlink:href="http://iNaturalist.org">iNaturalist.org</ext-link>. <ext-link xlink:href="10.15468/ab3s5x" ext-link-type="doi" xlink:type="simple">https://doi.org/10.15468/ab3s5x</ext-link> [accessed via <ext-link xlink:type="simple" ext-link-type="uri" xlink:href="http://GBIF.org">GBIF.org</ext-link> 2.10.2021]</mixed-citation></ref><ref id="B12"><mixed-citation xmlns:xlink="http://www.w3.org/1999/xlink" xlink:type="simple"><person-group><name name-style="western"><surname>Brenan</surname><given-names>JPM</given-names></name></person-group> (<year>1970</year>) <article-title>2. <italic><tp:taxon-name><tp:taxon-name-part taxon-name-part-type="genus">Entada</tp:taxon-name-part></tp:taxon-name></italic>.</article-title> In: <person-group><name name-style="western"><surname>Brenan</surname><given-names>JPM</given-names></name></person-group> (<role>Ed.</role>) <issue-title>Flora Zambesiaca, Vol.</issue-title><source>3, Pt 1. Crown Agents for Oversea Governments and Administrations, London</source>, <fpage>13</fpage>–<lpage>23</lpage>.</mixed-citation></ref><ref id="B49"><mixed-citation xmlns:xlink="http://www.w3.org/1999/xlink" xlink:type="simple"><person-group><name name-style="western"><surname>Ross</surname><given-names>JH</given-names></name></person-group> (<year>1974</year>) The genus <italic><tp:taxon-name><tp:taxon-name-part taxon-name-part-type="genus">Elephantorrhiza.</tp:taxon-name-part></tp:taxon-name></italic> Bothalia 11(3): 247–257. <ext-link xlink:href="10.4102/abc.v11i3.1455" ext-link-type="doi" xlink:type="simple">https://doi.org/10.4102/abc.v11i3.1455</ext-link></mixed-citation></ref><ref id="B50"><mixed-citation xmlns:xlink="http://www.w3.org/1999/xlink" xlink:type="simple"><person-group><name name-style="western"><surname>Ross</surname><given-names>JH</given-names></name></person-group> (<year>1975a</year>) <article-title>12. <italic><tp:taxon-name><tp:taxon-name-part taxon-name-part-type="genus">Elephantorrhiza</tp:taxon-name-part></tp:taxon-name></italic>.</article-title> In: <person-group><name name-style="western"><surname>Ross</surname><given-names>JH</given-names></name></person-group> (<role>Ed.</role>) <issue-title>Flora of Southern Africa, Vol.</issue-title><source>16, Pt 1. Department of Agricultural and Technical Services, Pretoria</source>, <fpage>138</fpage>–<lpage>150</lpage>. <ext-link xlink:href="https://www.biodiversitylibrary.org/page/51376971" ext-link-type="uri" xlink:type="simple">https://www.biodiversitylibrary.org/page/51376971</ext-link></mixed-citation></ref></ref-list></tp:taxon-treatment>
