# Supplementary material for: ﻿Re-circumscription of the mimosoid genus Entada including new combinations for all species of the phylogenetically nested Elephantorrhiza (Leguminosae, Caesalpinioideae, mimosoid clade)
Source: PhytoKeys. 2022 Aug 22;205:99–145. doi: 10.3897/phytokeys.205.76790 (PMC9849012; doi:10.3897/phytokeys.205.76790)
Supplement: XML Treatment for Entada glandulosa [file phytokeys.205.76790-treatment17.xml]

<!DOCTYPE tp:taxon-treatment
  PUBLIC "-//TaxonX//DTD Taxonomic Treatment Publishing DTD v0 20100105//EN" "tax-treatment-NSO.dtd">
<tp:taxon-treatment xmlns:tp="http://www.plazi.org/taxpub"><tp:treatment-meta><kwd-group><label>Taxon classification</label><kwd>
              <named-content content-type="kingdom">Plantae</named-content>
            </kwd><kwd>
              <named-content content-type="order">Fabales</named-content>
            </kwd><kwd>
              <named-content content-type="family">Fabaceae</named-content>
            </kwd></kwd-group><mixed-citation publication-type="journal"><person-group><name><surname>O’Donnell</surname><given-names>Shawn A.</given-names></name><name><surname>Ringelberg</surname><given-names>Jens J.</given-names></name><name><surname>Lewis</surname><given-names>Gwilym P.</given-names></name></person-group><article-title>﻿Re-circumscription of the mimosoid genus <italic><tp:taxon-name><tp:taxon-name-part taxon-name-part-type="genus" reg="Entada">Entada</tp:taxon-name-part></tp:taxon-name></italic> including new combinations for all species of the phylogenetically nested <italic><tp:taxon-name><tp:taxon-name-part taxon-name-part-type="genus" reg="Elephantorrhiza">Elephantorrhiza</tp:taxon-name-part></tp:taxon-name></italic> (<tp:taxon-name><tp:taxon-name-part taxon-name-part-type="family">Leguminosae</tp:taxon-name-part></tp:taxon-name>, <tp:taxon-name><tp:taxon-name-part taxon-name-part-type="subfamily">Caesalpinioideae</tp:taxon-name-part></tp:taxon-name>, mimosoid clade)</article-title><source>PhytoKeys</source><day>22</day><month>08</month><year>2022</year><volume>205</volume><fpage>99</fpage><lpage>145</lpage><pub-id pub-id-type="doi">10.3897/phytokeys.205.76790</pub-id></mixed-citation></tp:treatment-meta><tp:nomenclature><label>﻿</label><tp:taxon-name>
            <object-id xmlns:xlink="http://www.w3.org/1999/xlink" content-type="arpha" xlink:type="simple">D586FBFD-8FD9-519C-B171-49AB6E6A1A9A</object-id>
            <tp:taxon-name-part taxon-name-part-type="genus" reg="Entada">Entada</tp:taxon-name-part>
            <tp:taxon-name-part taxon-name-part-type="species" reg="glandulosa">glandulosa</tp:taxon-name-part>
          </tp:taxon-name><tp:taxon-authority>Pierre ex. Gagnep., Notul. Syst. (Paris) 2: 57. 1911.</tp:taxon-authority><tp:nomenclature-citation-list><tp:nomenclature-citation><tp:taxon-name>
                <tp:taxon-name-part taxon-name-part-type="status">=</tp:taxon-name-part>
                <tp:taxon-name-part taxon-name-part-type="genus" reg="Entada">Entada</tp:taxon-name-part>
                <tp:taxon-name-part taxon-name-part-type="species" reg="tamarindifolia">tamarindifolia</tp:taxon-name-part>
              </tp:taxon-name><comment> Pierre ex. Gagnep., Notul. Syst. (Paris) 2: 59. 1911. </comment></tp:nomenclature-citation></tp:nomenclature-citation-list></tp:nomenclature><tp:treatment-sec sec-type="material" id="SECID0E11AI"><title>Type.</title><p>LAOS. <italic>Massie s.n.</italic> (lectotype: P [P02436137], designated by I.C. Nielsen in Adansonia ser. 2, 19: 342. 1980).</p></tp:treatment-sec><tp:treatment-sec sec-type="description" id="SECID0EC2AI"><title>Description.</title><p>Shrub, scandent (Fig. <xref ref-type="fig" rid="F14">14A</xref>). <bold>Leaves</bold>: petiole 1.8–4 cm long, rachis 4.5–10 cm long, terminating in a bifurcating tendril; pinnae 2 pairs pair leaf, 4–8 cm long, with 5–6 pairs of leaflets; leaflets 1.1–4 × 0.5–1.7 cm, elliptic to oblong, base truncate, apex emarginate or mucronate. <bold>Inflorescence</bold>: a spike 7–18 cm long, axillary, solitary, rachis pubescent to velutinous (Fig. <xref ref-type="fig" rid="F14">14A, B</xref>). <bold>Flowers</bold>: creamy white to yellowish-white, sub-sessile; calyx cupular, 2–2.5 mm long, glabrous to puberulous; petals lanceolate, 5 × 1 mm, a pair of linear glands on the lower half of the dorsal side of each petal; stamen filaments 8 mm long (Fig. <xref ref-type="fig" rid="F14">14B</xref>). <bold>Fruit</bold>: a torulose, curved craspedium, 35 × 2.2–2.6 cm, with transverse septa between seeds dividing the fruit into one-seeded segments which, upon ripening, fall from the persistent replum; segments 2.4 cm long; epicarp coriaceous, endocarp papyraceous (Fig. <xref ref-type="fig" rid="F14">14C</xref>). <bold>Seeds</bold>: sub-globular, 1.1–1.8 cm, hard, brown, pleurogram lacking.</p><fig id="F14" position="float" orientation="portrait"><object-id xmlns:xlink="http://www.w3.org/1999/xlink" content-type="doi" xlink:type="simple">10.3897/phytokeys.205.76790.figure14</object-id><object-id xmlns:xlink="http://www.w3.org/1999/xlink" content-type="arpha" xlink:type="simple">C0E1C6C0-90D4-5817-9DF1-336EF152E0C5</object-id><label>Figure 14.</label><caption><p><italic><tp:taxon-name><tp:taxon-name-part taxon-name-part-type="genus" reg="Entada">Entada</tp:taxon-name-part><tp:taxon-name-part taxon-name-part-type="species" reg="glandulosa">glandulosa</tp:taxon-name-part></tp:taxon-name></italic> habit and reproductive structures. <bold>A</bold> scandent shrub with erect axillary spikes, Thailand (photo: T Boonkerd, all rights reserved) <bold>B</bold> solitary axillary spikes with open flowers, Thailand (photo: T Boonkerd, all rights reserved) <bold>C</bold> immature fruits, Thailand (photo: T Boonkerd, all rights reserved).</p></caption><graphic xmlns:xlink="http://www.w3.org/1999/xlink" xlink:href="phytokeys-205-099_article-76790__-g014.jpg" position="float" orientation="portrait" xlink:type="simple" id="oo_732709.jpg"><uri content-type="original_file" xlink:type="simple">https://binary.pensoft.net/fig/732709</uri></graphic></fig></tp:treatment-sec><tp:treatment-sec sec-type="distribution" id="SECID0EA4AI"><title>Distribution.</title><p>Laos, Cambodia, southern Vietnam, Thailand, Myanmar.</p></tp:treatment-sec><tp:treatment-sec sec-type="habitat" id="SECID0EF4AI"><title>Habitat and ecology.</title><p>Seasonally dry deciduous forest, mixed forest with <tp:taxon-name><tp:taxon-name-part taxon-name-part-type="family">Dipterocarpaceae</tp:taxon-name-part></tp:taxon-name> and evergreen forest, up to 500 m alt. Usually on limestone, though also in shallow sandy soils and in red soils.</p></tp:treatment-sec></tp:taxon-treatment>
