# Supplementary material for: ﻿Re-circumscription of the mimosoid genus Entada including new combinations for all species of the phylogenetically nested Elephantorrhiza (Leguminosae, Caesalpinioideae, mimosoid clade)
Source: PhytoKeys. 2022 Aug 22;205:99–145. doi: 10.3897/phytokeys.205.76790 (PMC9849012; doi:10.3897/phytokeys.205.76790)
Supplement: XML Treatment for subsp. goetzei [file phytokeys.205.76790-treatment19.xml]

<!DOCTYPE tp:taxon-treatment
  PUBLIC "-//TaxonX//DTD Taxonomic Treatment Publishing DTD v0 20100105//EN" "tax-treatment-NSO.dtd">
<tp:taxon-treatment xmlns:tp="http://www.plazi.org/taxpub"><tp:treatment-meta><kwd-group><label>Taxon classification</label><kwd>
              <named-content content-type="kingdom">Plantae</named-content>
            </kwd><kwd>
              <named-content content-type="order">Fabales</named-content>
            </kwd><kwd>
              <named-content content-type="family">Fabaceae</named-content>
            </kwd></kwd-group><mixed-citation publication-type="journal"><person-group><name><surname>O’Donnell</surname><given-names>Shawn A.</given-names></name><name><surname>Ringelberg</surname><given-names>Jens J.</given-names></name><name><surname>Lewis</surname><given-names>Gwilym P.</given-names></name></person-group><article-title>﻿Re-circumscription of the mimosoid genus <italic><tp:taxon-name><tp:taxon-name-part taxon-name-part-type="genus" reg="Entada">Entada</tp:taxon-name-part></tp:taxon-name></italic> including new combinations for all species of the phylogenetically nested <italic><tp:taxon-name><tp:taxon-name-part taxon-name-part-type="genus" reg="Elephantorrhiza">Elephantorrhiza</tp:taxon-name-part></tp:taxon-name></italic> (<tp:taxon-name><tp:taxon-name-part taxon-name-part-type="family">Leguminosae</tp:taxon-name-part></tp:taxon-name>, <tp:taxon-name><tp:taxon-name-part taxon-name-part-type="subfamily">Caesalpinioideae</tp:taxon-name-part></tp:taxon-name>, mimosoid clade)</article-title><source>PhytoKeys</source><day>22</day><month>08</month><year>2022</year><volume>205</volume><fpage>99</fpage><lpage>145</lpage><pub-id pub-id-type="doi">10.3897/phytokeys.205.76790</pub-id></mixed-citation></tp:treatment-meta><tp:nomenclature><label>﻿</label><tp:taxon-name>
            <object-id xmlns:xlink="http://www.w3.org/1999/xlink" content-type="arpha" xlink:type="simple">F7AA30F8-4910-5098-9DAD-36C47B278304</object-id>
            <tp:taxon-name-part taxon-name-part-type="genus" reg="Entada"/>
            <tp:taxon-name-part taxon-name-part-type="species" reg="nana"/>
            <tp:taxon-name-part taxon-name-part-type="infraspecific-rank">subsp.</tp:taxon-name-part>
            <tp:taxon-name-part taxon-name-part-type="subspecies" reg="goetzei">goetzei</tp:taxon-name-part>
          </tp:taxon-name></tp:nomenclature><tp:treatment-sec sec-type="description" id="SECID0ECEBI"><title>Description.</title><p>Leaves with (3–)14–41 pairs of pinnae per leaf, pinna rachis 3.5–9.5 cm long. Leaflets (11–) 20–48 pairs per pinna, 3.5–12 × 0.7–3 mm.</p></tp:treatment-sec><tp:treatment-sec sec-type="distribution" id="SECID0EHEBI"><title>Distribution.</title><p>Tanzania, Angola, Botswana, Zambia, Zimbabwe, Malawi, Mozambique, South Africa (Transvaal).</p></tp:treatment-sec><tp:treatment-sec sec-type="habitat" id="SECID0EMEBI"><title>Habitat and ecology.</title><p>Woodland and scrub, usually on rocky substrates, but also on alluvial soils; 120–1460 m alt.</p></tp:treatment-sec><tp:treatment-sec sec-type="notes" id="SECID0EREBI"><title>Note.</title><p><xref ref-type="bibr" rid="B49">Ross (1974</xref>, <xref ref-type="bibr" rid="B50">1975a</xref>) noted that plants from the area delimited for Flora Zambesiaca (e.g. those referred to in <xref ref-type="bibr" rid="B12">Brenan 1970</xref>, p. 26) frequently flower when the plant is leafless, whereas those from the Transvaal produce flowers together with leaves.</p></tp:treatment-sec><ref-list><ref id="B49"><mixed-citation xmlns:xlink="http://www.w3.org/1999/xlink" xlink:type="simple"><person-group><name name-style="western"><surname>Ross</surname><given-names>JH</given-names></name></person-group> (<year>1974</year>) The genus <italic><tp:taxon-name><tp:taxon-name-part taxon-name-part-type="genus">Elephantorrhiza.</tp:taxon-name-part></tp:taxon-name></italic> Bothalia 11(3): 247–257. <ext-link xlink:href="10.4102/abc.v11i3.1455" ext-link-type="doi" xlink:type="simple">https://doi.org/10.4102/abc.v11i3.1455</ext-link></mixed-citation></ref><ref id="B50"><mixed-citation xmlns:xlink="http://www.w3.org/1999/xlink" xlink:type="simple"><person-group><name name-style="western"><surname>Ross</surname><given-names>JH</given-names></name></person-group> (<year>1975a</year>) <article-title>12. <italic><tp:taxon-name><tp:taxon-name-part taxon-name-part-type="genus">Elephantorrhiza</tp:taxon-name-part></tp:taxon-name></italic>.</article-title> In: <person-group><name name-style="western"><surname>Ross</surname><given-names>JH</given-names></name></person-group> (<role>Ed.</role>) <issue-title>Flora of Southern Africa, Vol.</issue-title><source>16, Pt 1. Department of Agricultural and Technical Services, Pretoria</source>, <fpage>138</fpage>–<lpage>150</lpage>. <ext-link xlink:href="https://www.biodiversitylibrary.org/page/51376971" ext-link-type="uri" xlink:type="simple">https://www.biodiversitylibrary.org/page/51376971</ext-link></mixed-citation></ref><ref id="B12"><mixed-citation xmlns:xlink="http://www.w3.org/1999/xlink" xlink:type="simple"><person-group><name name-style="western"><surname>Brenan</surname><given-names>JPM</given-names></name></person-group> (<year>1970</year>) <article-title>2. <italic><tp:taxon-name><tp:taxon-name-part taxon-name-part-type="genus">Entada</tp:taxon-name-part></tp:taxon-name></italic>.</article-title> In: <person-group><name name-style="western"><surname>Brenan</surname><given-names>JPM</given-names></name></person-group> (<role>Ed.</role>) <issue-title>Flora Zambesiaca, Vol.</issue-title><source>3, Pt 1. Crown Agents for Oversea Governments and Administrations, London</source>, <fpage>13</fpage>–<lpage>23</lpage>.</mixed-citation></ref></ref-list></tp:taxon-treatment>
