# Supplementary material for: ﻿Re-circumscription of the mimosoid genus Entada including new combinations for all species of the phylogenetically nested Elephantorrhiza (Leguminosae, Caesalpinioideae, mimosoid clade)
Source: PhytoKeys. 2022 Aug 22;205:99–145. doi: 10.3897/phytokeys.205.76790 (PMC9849012; doi:10.3897/phytokeys.205.76790)
Supplement: XML Treatment for subsp. lata [file phytokeys.205.76790-treatment20.xml]

<!DOCTYPE tp:taxon-treatment
  PUBLIC "-//TaxonX//DTD Taxonomic Treatment Publishing DTD v0 20100105//EN" "tax-treatment-NSO.dtd">
<tp:taxon-treatment xmlns:tp="http://www.plazi.org/taxpub"><tp:treatment-meta><kwd-group><label>Taxon classification</label><kwd>
              <named-content content-type="kingdom">Plantae</named-content>
            </kwd><kwd>
              <named-content content-type="order">Fabales</named-content>
            </kwd><kwd>
              <named-content content-type="family">Fabaceae</named-content>
            </kwd></kwd-group><mixed-citation publication-type="journal"><person-group><name><surname>O’Donnell</surname><given-names>Shawn A.</given-names></name><name><surname>Ringelberg</surname><given-names>Jens J.</given-names></name><name><surname>Lewis</surname><given-names>Gwilym P.</given-names></name></person-group><article-title>﻿Re-circumscription of the mimosoid genus <italic><tp:taxon-name><tp:taxon-name-part taxon-name-part-type="genus" reg="Entada">Entada</tp:taxon-name-part></tp:taxon-name></italic> including new combinations for all species of the phylogenetically nested <italic><tp:taxon-name><tp:taxon-name-part taxon-name-part-type="genus" reg="Elephantorrhiza">Elephantorrhiza</tp:taxon-name-part></tp:taxon-name></italic> (<tp:taxon-name><tp:taxon-name-part taxon-name-part-type="family">Leguminosae</tp:taxon-name-part></tp:taxon-name>, <tp:taxon-name><tp:taxon-name-part taxon-name-part-type="subfamily">Caesalpinioideae</tp:taxon-name-part></tp:taxon-name>, mimosoid clade)</article-title><source>PhytoKeys</source><day>22</day><month>08</month><year>2022</year><volume>205</volume><fpage>99</fpage><lpage>145</lpage><pub-id pub-id-type="doi">10.3897/phytokeys.205.76790</pub-id></mixed-citation></tp:treatment-meta><tp:nomenclature><label>﻿</label><tp:taxon-name>
            <object-id xmlns:xlink="http://www.w3.org/1999/xlink" content-type="arpha" xlink:type="simple">2798AEC1-BFA2-5239-B29E-1017656C3549</object-id>
            <tp:taxon-name-part taxon-name-part-type="genus" reg="Elephantorrhiza"/>
            <tp:taxon-name-part taxon-name-part-type="species" reg="goetzei"/>
            <tp:taxon-name-part taxon-name-part-type="infraspecific-rank">subsp.</tp:taxon-name-part>
            <tp:taxon-name-part taxon-name-part-type="subspecies" reg="lata">lata</tp:taxon-name-part>
            <object-id xmlns:xlink="http://www.w3.org/1999/xlink" content-type="ipni" xlink:type="simple">urn:lsid:ipni.org:names:77303965-1</object-id>
          </tp:taxon-name><tp:taxon-authority>(Brenan &amp; Brummitt) S.A. O’Donnell &amp; G.P. Lewis</tp:taxon-authority><tp:taxon-status xmlns:xlink="http://www.w3.org/1999/xlink" xlink:type="simple">comb. nov.</tp:taxon-status></tp:nomenclature><tp:treatment-sec sec-type="material" id="SECID0ETGBI"><title>Type.</title><p>ZAMBIA. Katombora, <italic>Morze 55</italic> (holotype: FHO [00096339U]).</p></tp:treatment-sec><tp:treatment-sec sec-type="Basionym" id="SECID0E2GBI"><title>Basionym.</title><p><tp:taxon-name><tp:taxon-name-part taxon-name-part-type="genus" reg="Elephantorrhiza">Elephantorrhiza</tp:taxon-name-part><tp:taxon-name-part taxon-name-part-type="species" reg="goetzei">goetzei</tp:taxon-name-part><tp:taxon-name-part taxon-name-part-type="basionym-authority">(Harms)</tp:taxon-name-part><tp:taxon-name-part taxon-name-part-type="authority">Harms</tp:taxon-name-part><tp:taxon-name-part taxon-name-part-type="infraspecific-rank">subsp.</tp:taxon-name-part><tp:taxon-name-part taxon-name-part-type="subspecies" reg="lata">lata</tp:taxon-name-part></tp:taxon-name> Brenan &amp; Brummitt, Bol. Soc. Brot., Sér. 2, 39: 189. 1965.</p></tp:treatment-sec><tp:treatment-sec sec-type="description" id="SECID0EYHBI"><title>Description.</title><p>Leaves with 4–15 pairs of pinnae, pinna rachis 6.5–15 cm long. Leaflets 9–28 pairs per pinna, 12–22 × 4–8 mm.</p></tp:treatment-sec><tp:treatment-sec sec-type="distribution" id="SECID0E4HBI"><title>Distribution.</title><p>Zambia, Zimbabwe.</p></tp:treatment-sec><tp:treatment-sec sec-type="habitat" id="SECID0ECIBI"><title>Habitat and ecology.</title><p>Woodland of various types.</p></tp:treatment-sec><tp:treatment-sec sec-type="notes" id="SECID0EHIBI"><title>Note.</title><p><xref ref-type="bibr" rid="B23">Grobler (2012</xref>, p. 129) does not accept subspecific taxa within <italic><tp:taxon-name><tp:taxon-name-part taxon-name-part-type="genus" reg="Entada">E.</tp:taxon-name-part><tp:taxon-name-part taxon-name-part-type="species" reg="goetzei">goetzei</tp:taxon-name-part></tp:taxon-name></italic> on the basis that the additional material she collected across the species range revealed the morphological variation in leaf characters to be continuous.</p></tp:treatment-sec><ref-list><ref id="B23"><mixed-citation xmlns:xlink="http://www.w3.org/1999/xlink" xlink:type="simple"><person-group><name name-style="western"><surname>Grobler</surname><given-names>A</given-names></name></person-group> (<year>2012</year>) A taxonomic revision of the genus <italic><tp:taxon-name><tp:taxon-name-part taxon-name-part-type="genus">Elephantorrhiza</tp:taxon-name-part></tp:taxon-name></italic> Benth. (<tp:taxon-name><tp:taxon-name-part taxon-name-part-type="family">Leguminosae</tp:taxon-name-part></tp:taxon-name>: <tp:taxon-name><tp:taxon-name-part taxon-name-part-type="subfamily">Mimosoideae</tp:taxon-name-part></tp:taxon-name>). MSc dissertation, University of Pretoria, South Africa.</mixed-citation></ref></ref-list></tp:taxon-treatment>
