# Supplementary material for: ﻿Re-circumscription of the mimosoid genus Entada including new combinations for all species of the phylogenetically nested Elephantorrhiza (Leguminosae, Caesalpinioideae, mimosoid clade)
Source: PhytoKeys. 2022 Aug 22;205:99–145. doi: 10.3897/phytokeys.205.76790 (PMC9849012; doi:10.3897/phytokeys.205.76790)
Supplement: XML Treatment for Entada hockii [file phytokeys.205.76790-treatment21.xml]

<!DOCTYPE tp:taxon-treatment
  PUBLIC "-//TaxonX//DTD Taxonomic Treatment Publishing DTD v0 20100105//EN" "tax-treatment-NSO.dtd">
<tp:taxon-treatment xmlns:tp="http://www.plazi.org/taxpub"><tp:treatment-meta><kwd-group><label>Taxon classification</label><kwd>
              <named-content content-type="kingdom">Plantae</named-content>
            </kwd><kwd>
              <named-content content-type="order">Fabales</named-content>
            </kwd><kwd>
              <named-content content-type="family">Fabaceae</named-content>
            </kwd></kwd-group><mixed-citation publication-type="journal"><person-group><name><surname>O’Donnell</surname><given-names>Shawn A.</given-names></name><name><surname>Ringelberg</surname><given-names>Jens J.</given-names></name><name><surname>Lewis</surname><given-names>Gwilym P.</given-names></name></person-group><article-title>﻿Re-circumscription of the mimosoid genus <italic><tp:taxon-name><tp:taxon-name-part taxon-name-part-type="genus" reg="Entada">Entada</tp:taxon-name-part></tp:taxon-name></italic> including new combinations for all species of the phylogenetically nested <italic><tp:taxon-name><tp:taxon-name-part taxon-name-part-type="genus" reg="Elephantorrhiza">Elephantorrhiza</tp:taxon-name-part></tp:taxon-name></italic> (<tp:taxon-name><tp:taxon-name-part taxon-name-part-type="family">Leguminosae</tp:taxon-name-part></tp:taxon-name>, <tp:taxon-name><tp:taxon-name-part taxon-name-part-type="subfamily">Caesalpinioideae</tp:taxon-name-part></tp:taxon-name>, mimosoid clade)</article-title><source>PhytoKeys</source><day>22</day><month>08</month><year>2022</year><volume>205</volume><fpage>99</fpage><lpage>145</lpage><pub-id pub-id-type="doi">10.3897/phytokeys.205.76790</pub-id></mixed-citation></tp:treatment-meta><tp:nomenclature><label>﻿</label><tp:taxon-name>
            <object-id xmlns:xlink="http://www.w3.org/1999/xlink" content-type="arpha" xlink:type="simple">44F08734-2098-54F4-9A4E-652D14C59A96</object-id>
            <tp:taxon-name-part taxon-name-part-type="genus" reg="Entada">Entada</tp:taxon-name-part>
            <tp:taxon-name-part taxon-name-part-type="species" reg="hockii">hockii</tp:taxon-name-part>
          </tp:taxon-name><tp:taxon-authority>De Wild., Repert. Spec. Nov. Regni Veg. 11: 535. 1913.</tp:taxon-authority></tp:nomenclature><tp:treatment-sec sec-type="material" id="SECID0EAKBI"><title>Type.</title><p>DEMOCRATIC REPUBLIC OF CONGO. Haut–Katanga, Plateau de la Manika, <italic>A. Hock s.n.</italic> (holotype: BR [BR0000008916471]).</p></tp:treatment-sec><tp:treatment-sec sec-type="description" id="SECID0EIKBI"><title>Description.</title><p>Geoxylic suffrutex, annual stems pubescent. <bold>Leaves</bold>: rachis 6–9.7 cm long, pubescent; pinnae 1–2 pairs per leaf, 6–8.1 cm long, with 7–9 pairs of leaflets; leaflets 1.4–2.3 × 0.65–0.85 cm, oblong, apex obtuse to rounded, base obtuse to sub-truncate, lamina glabrous above, pubescent below. <bold>Inflorescence</bold>: an axillary, spiciform raceme 3.5–7 cm long, 1–3 per axil, rachis densely pubescent. <bold>Flowers</bold>: cream-coloured, pedicels 0.5–1 mm long; calyx 1 mm long, distinctly toothed, glabrous; petals 2.8–3.4 × 1–1.3 mm; stamen filaments 2.8–3 mm long. <bold>Fruits and seeds</bold>: not seen.</p></tp:treatment-sec><tp:treatment-sec sec-type="distribution" id="SECID0EWKBI"><title>Distribution.</title><p>Democratic Republic of Congo, Angola.</p></tp:treatment-sec><tp:treatment-sec sec-type="habitat" id="SECID0E2KBI"><title>Habitat and ecology.</title><p>On Kalahari sands.</p></tp:treatment-sec></tp:taxon-treatment>
