# Supplementary material for: ﻿Re-circumscription of the mimosoid genus Entada including new combinations for all species of the phylogenetically nested Elephantorrhiza (Leguminosae, Caesalpinioideae, mimosoid clade)
Source: PhytoKeys. 2022 Aug 22;205:99–145. doi: 10.3897/phytokeys.205.76790 (PMC9849012; doi:10.3897/phytokeys.205.76790)
Supplement: XML Treatment for Entada leptostachya [file phytokeys.205.76790-treatment22.xml]

<!DOCTYPE tp:taxon-treatment
  PUBLIC "-//TaxonX//DTD Taxonomic Treatment Publishing DTD v0 20100105//EN" "tax-treatment-NSO.dtd">
<tp:taxon-treatment xmlns:tp="http://www.plazi.org/taxpub"><tp:treatment-meta><kwd-group><label>Taxon classification</label><kwd>
              <named-content content-type="kingdom">Plantae</named-content>
            </kwd><kwd>
              <named-content content-type="order">Fabales</named-content>
            </kwd><kwd>
              <named-content content-type="family">Fabaceae</named-content>
            </kwd></kwd-group><mixed-citation publication-type="journal"><person-group><name><surname>O’Donnell</surname><given-names>Shawn A.</given-names></name><name><surname>Ringelberg</surname><given-names>Jens J.</given-names></name><name><surname>Lewis</surname><given-names>Gwilym P.</given-names></name></person-group><article-title>﻿Re-circumscription of the mimosoid genus <italic><tp:taxon-name><tp:taxon-name-part taxon-name-part-type="genus" reg="Entada">Entada</tp:taxon-name-part></tp:taxon-name></italic> including new combinations for all species of the phylogenetically nested <italic><tp:taxon-name><tp:taxon-name-part taxon-name-part-type="genus" reg="Elephantorrhiza">Elephantorrhiza</tp:taxon-name-part></tp:taxon-name></italic> (<tp:taxon-name><tp:taxon-name-part taxon-name-part-type="family">Leguminosae</tp:taxon-name-part></tp:taxon-name>, <tp:taxon-name><tp:taxon-name-part taxon-name-part-type="subfamily">Caesalpinioideae</tp:taxon-name-part></tp:taxon-name>, mimosoid clade)</article-title><source>PhytoKeys</source><day>22</day><month>08</month><year>2022</year><volume>205</volume><fpage>99</fpage><lpage>145</lpage><pub-id pub-id-type="doi">10.3897/phytokeys.205.76790</pub-id></mixed-citation></tp:treatment-meta><tp:nomenclature><label>﻿</label><tp:taxon-name>
            <object-id xmlns:xlink="http://www.w3.org/1999/xlink" content-type="arpha" xlink:type="simple">ADDF20A4-18EA-57D0-A9B4-15068290A422</object-id>
            <tp:taxon-name-part taxon-name-part-type="genus" reg="Entada">Entada</tp:taxon-name-part>
            <tp:taxon-name-part taxon-name-part-type="species" reg="leptostachya">leptostachya</tp:taxon-name-part>
          </tp:taxon-name><tp:taxon-authority>Harms, Bot. Jahrb. Syst. 53: 456. 1915.</tp:taxon-authority></tp:nomenclature><tp:treatment-sec sec-type="material" id="SECID0EEMBI"><title>Type.</title><p>KENYA. Machakos District, Kibwezi, <italic>G. Scheffler 120</italic> (lectotype: P [P00418289], designated by J.-F. Villiers in <tp:taxon-name><tp:taxon-name-part taxon-name-part-type="family">Leguminosae</tp:taxon-name-part></tp:taxon-name> of Madagascar, 2002: 165; isolectotype: K [K000232161]; original syntype: B†).</p></tp:treatment-sec><tp:treatment-sec sec-type="description" id="SECID0ERMBI"><title>Description.</title><p>Liana, shrub or small tree, 3–6 m, stems twining, with elevated nectaries at nodes (Fig. <xref ref-type="fig" rid="F4">4A</xref>). <bold>Leaves</bold>: rachis (4.5–)5.6–15.1(–16) cm long, tendrils absent, but plant climbing using modified, hooked pinnae on long shoots; pinnae 2–4(–5) pairs per leaf, (4–)5.6–6.8(–13) cm long, with 7–11(–14) pairs of leaflets; leaflets 9–25(–35) × 3–9(–15) mm, oblong to oblanceolate-oblong, apex rounded to emarginate, base asymmetric, lamina usually puberulous above and below though sometimes sub-glabrous to glabrous. <bold>Inflorescence</bold>: an axillary spike, 3–8(–16) cm long, 1–3 per axil together on short shoots, rachis glabrous. <bold>Flowers</bold>: yellow, sweetly scented; calyx obconical, 0.5–1 mm long, shallowly toothed, glabrous; petals 2–2.5 × 0.8 mm; stamen filaments 2.5–4 mm long. <bold>Fruit</bold>: a torulose, laterally compressed craspedium, 17–23 × 4.3–8.4 cm, with transverse septa between seeds dividing the fruit into one-seeded segments which, upon ripening, fall from the persistent replum. <bold>Seeds</bold>: elliptic, 10.4–14 × 9–10.6 × 3.5–3.7 mm, pleurogram oval, open.</p></tp:treatment-sec><tp:treatment-sec sec-type="distribution" id="SECID0EFNBI"><title>Distribution.</title><p>Ethiopia, Somalia, Kenya, Tanzania, Madagascar.</p></tp:treatment-sec><tp:treatment-sec sec-type="habitat" id="SECID0EKNBI"><title>Habitat and ecology.</title><p>Dry scrub, degraded woodland with scattered trees, dense <italic><tp:taxon-name><tp:taxon-name-part taxon-name-part-type="genus" reg="Commiphora">Commiphora</tp:taxon-name-part></tp:taxon-name></italic> Jacq. Woodland; growing as small trees when on steep limestone slopes.</p></tp:treatment-sec><tp:treatment-sec><!--Section generated to contain objects referenced in tp:taxon-treatment.--><fig id="F4" position="float" orientation="portrait"><object-id xmlns:xlink="http://www.w3.org/1999/xlink" content-type="doi" xlink:type="simple">10.3897/phytokeys.205.76790.figure4</object-id><object-id xmlns:xlink="http://www.w3.org/1999/xlink" content-type="arpha" xlink:type="simple">B75CDF1D-8A3A-5685-86D9-0379661825BC</object-id><label>Figure 4.</label><caption><p>Putative extrafloral nectaries on herbarium specimens of five of the six native Madagascan species of <italic><tp:taxon-name><tp:taxon-name-part taxon-name-part-type="genus" reg="Entada">Entada</tp:taxon-name-part></tp:taxon-name></italic><bold>A</bold><italic><tp:taxon-name><tp:taxon-name-part taxon-name-part-type="genus" reg="Entada">E.</tp:taxon-name-part><tp:taxon-name-part taxon-name-part-type="species" reg="leptostachya">leptostachya</tp:taxon-name-part></tp:taxon-name>, Du Puy et al. M235</italic><bold>B</bold><italic><tp:taxon-name><tp:taxon-name-part taxon-name-part-type="genus" reg="Entada">E.</tp:taxon-name-part><tp:taxon-name-part taxon-name-part-type="species" reg="louvelii">louvelii</tp:taxon-name-part></tp:taxon-name>, Réserves Naturelles RN1447</italic><bold>C</bold><italic><tp:taxon-name><tp:taxon-name-part taxon-name-part-type="genus" reg="Entada">E.</tp:taxon-name-part><tp:taxon-name-part taxon-name-part-type="species" reg="pervillei">pervillei</tp:taxon-name-part></tp:taxon-name>, Service Forestier 10525_SF</italic><bold>D</bold><italic><tp:taxon-name><tp:taxon-name-part taxon-name-part-type="genus" reg="Entada">E.</tp:taxon-name-part><tp:taxon-name-part taxon-name-part-type="species" reg="pervillei">pervillei</tp:taxon-name-part></tp:taxon-name>, Service Forestier 11481_SF</italic><bold>E</bold><italic><tp:taxon-name><tp:taxon-name-part taxon-name-part-type="genus" reg="Entada">E.</tp:taxon-name-part><tp:taxon-name-part taxon-name-part-type="species" reg="rheedei">rheedei</tp:taxon-name-part></tp:taxon-name>, Gautier LG3153</italic><bold>F</bold><italic><tp:taxon-name><tp:taxon-name-part taxon-name-part-type="genus" reg="Entada">E.</tp:taxon-name-part><tp:taxon-name-part taxon-name-part-type="species" reg="tuberosa">tuberosa</tp:taxon-name-part></tp:taxon-name>, Jongkind et al. 3264</italic>. Scale bars: 2 mm (<bold>A–F</bold>). Photos: S O’Donnell.</p></caption><graphic xmlns:xlink="http://www.w3.org/1999/xlink" xlink:href="phytokeys-205-099_article-76790__-g004.jpg" position="float" orientation="portrait" xlink:type="simple" id="oo_732699.jpg"><uri content-type="original_file" xlink:type="simple">https://binary.pensoft.net/fig/732699</uri></graphic></fig></tp:treatment-sec></tp:taxon-treatment>
