# Supplementary material for: ﻿Re-circumscription of the mimosoid genus Entada including new combinations for all species of the phylogenetically nested Elephantorrhiza (Leguminosae, Caesalpinioideae, mimosoid clade)
Source: PhytoKeys. 2022 Aug 22;205:99–145. doi: 10.3897/phytokeys.205.76790 (PMC9849012; doi:10.3897/phytokeys.205.76790)
Supplement: XML Treatment for Entada louvelii [file phytokeys.205.76790-treatment23.xml]

<!DOCTYPE tp:taxon-treatment
  PUBLIC "-//TaxonX//DTD Taxonomic Treatment Publishing DTD v0 20100105//EN" "tax-treatment-NSO.dtd">
<tp:taxon-treatment xmlns:tp="http://www.plazi.org/taxpub"><tp:treatment-meta><kwd-group><label>Taxon classification</label><kwd>
              <named-content content-type="kingdom">Plantae</named-content>
            </kwd><kwd>
              <named-content content-type="order">Fabales</named-content>
            </kwd><kwd>
              <named-content content-type="family">Fabaceae</named-content>
            </kwd></kwd-group><mixed-citation publication-type="journal"><person-group><name><surname>O’Donnell</surname><given-names>Shawn A.</given-names></name><name><surname>Ringelberg</surname><given-names>Jens J.</given-names></name><name><surname>Lewis</surname><given-names>Gwilym P.</given-names></name></person-group><article-title>﻿Re-circumscription of the mimosoid genus <italic><tp:taxon-name><tp:taxon-name-part taxon-name-part-type="genus" reg="Entada">Entada</tp:taxon-name-part></tp:taxon-name></italic> including new combinations for all species of the phylogenetically nested <italic><tp:taxon-name><tp:taxon-name-part taxon-name-part-type="genus" reg="Elephantorrhiza">Elephantorrhiza</tp:taxon-name-part></tp:taxon-name></italic> (<tp:taxon-name><tp:taxon-name-part taxon-name-part-type="family">Leguminosae</tp:taxon-name-part></tp:taxon-name>, <tp:taxon-name><tp:taxon-name-part taxon-name-part-type="subfamily">Caesalpinioideae</tp:taxon-name-part></tp:taxon-name>, mimosoid clade)</article-title><source>PhytoKeys</source><day>22</day><month>08</month><year>2022</year><volume>205</volume><fpage>99</fpage><lpage>145</lpage><pub-id pub-id-type="doi">10.3897/phytokeys.205.76790</pub-id></mixed-citation></tp:treatment-meta><tp:nomenclature><label>﻿</label><tp:taxon-name>
            <object-id xmlns:xlink="http://www.w3.org/1999/xlink" content-type="arpha" xlink:type="simple">A06F1033-675A-535D-8FB2-5D9AFA0431E2</object-id>
            <tp:taxon-name-part taxon-name-part-type="genus" reg="Entada">Entada</tp:taxon-name-part>
            <tp:taxon-name-part taxon-name-part-type="species" reg="louvelii">louvelii</tp:taxon-name-part>
          </tp:taxon-name><tp:taxon-authority>(R. Vig.) Brenan, Kew Bull. 20: 365. 1966.</tp:taxon-authority></tp:nomenclature><tp:treatment-sec sec-type="material" id="SECID0E2OBI"><title>Type.</title><p>MADAGASCAR. Analamazoatra, south of Moramanga, <italic>M. Louvel 16</italic> (lectotype: P [P00452896], designated by J.-F. Villiers in <tp:taxon-name><tp:taxon-name-part taxon-name-part-type="family">Leguminosae</tp:taxon-name-part></tp:taxon-name> of Madagascar, 2002: 165).</p></tp:treatment-sec><tp:treatment-sec sec-type="Basionym" id="SECID0EIPBI"><title>Basionym.</title><p><tp:taxon-name><tp:taxon-name-part taxon-name-part-type="genus" reg="Entada">Entada</tp:taxon-name-part><tp:taxon-name-part taxon-name-part-type="species" reg="pervillei">pervillei</tp:taxon-name-part></tp:taxon-name> (Vatke) R. Vig. var. <tp:taxon-name><tp:taxon-name-part taxon-name-part-type="genus" reg="Entada"/><tp:taxon-name-part taxon-name-part-type="species" reg="pervillei"/><tp:taxon-name-part taxon-name-part-type="variety" reg="louvelii">louvelii</tp:taxon-name-part></tp:taxon-name> R. Vig., Notul. Syst. (Paris) 13: 347. 1949.</p></tp:treatment-sec><tp:treatment-sec sec-type="description" id="SECID0EFQBI"><title>Description.</title><p>Tree 10–15 m tall, with elevated nectaries at nodes (Fig. <xref ref-type="fig" rid="F4">4B</xref>). <bold>Leaves</bold>: petiole 2–4 cm long, grooved above; rachis 9–18 cm long, winged, no tendril; pinnae 11–20 pairs per leaf, 3–9 cm long, with 24–46 pairs of leaflets; leaflets 3–7 × 1–1.75 mm, oblong to oblong-elliptic, apex rounded-obtuse to sub-acute and mucronate, base asymmetric and sub-truncate; lamina glabrous (Fig. <xref ref-type="fig" rid="F16">16A, B, D</xref>). <bold>Inflorescence</bold>: a terminal panicle of spikes, each spike 5–19 cm long, rachis pubescent (Fig. <xref ref-type="fig" rid="F16">16A, B</xref>). <bold>Flowers</bold>: white, 4–5 mm long, sessile to sub-sessile; calyx cream-coloured, obconical, 1.5–2 mm long, shallowly toothed, glabrous; petals 3.5–4 mm long; stamen filaments 5–7.25 mm long (Fig. <xref ref-type="fig" rid="F16">16C</xref>). <bold>Fruit</bold>: a torulose, laterally compressed craspedium, 15–20 × 3–6.5 cm, with transverse septa between seeds dividing the fruit into one-seeded segments which, upon ripening, fall from the persistent replum (Fig. <xref ref-type="fig" rid="F16">16D</xref>). <bold>Seeds</bold>: elliptic, 1.5–2.4 × 0.6–1.2 cm, light brown, pleurogram lacking.</p><fig id="F16" position="float" orientation="portrait"><object-id xmlns:xlink="http://www.w3.org/1999/xlink" content-type="doi" xlink:type="simple">10.3897/phytokeys.205.76790.figure16</object-id><object-id xmlns:xlink="http://www.w3.org/1999/xlink" content-type="arpha" xlink:type="simple">A292F879-536A-55D7-9C8E-A1AD1117E649</object-id><label>Figure 16.</label><caption><p><italic><tp:taxon-name><tp:taxon-name-part taxon-name-part-type="genus" reg="Entada">Entada</tp:taxon-name-part><tp:taxon-name-part taxon-name-part-type="species" reg="louvelii">louvelii</tp:taxon-name-part></tp:taxon-name></italic> vegetative and reproductive structures. <bold>A</bold> branch and shoots bearing leaves and terminal panicles of spikes, Madagascar (photo: P Antilahimena <italic>CC BY-NC-ND 3.0</italic>, <xref ref-type="bibr" rid="B37">MBG (2021)</xref>) <bold>B</bold> terminal panicle of flower spikes, Madagascar (photo: D Du Puy) <bold>C</bold> spikes bearing open, sessile flowers and closed flower buds, Madagascar (photo: D Du Puy) <bold>D</bold> leaves and fruits nearing maturity, Madagascar (photo: D Du Puy).</p></caption><graphic xmlns:xlink="http://www.w3.org/1999/xlink" xlink:href="phytokeys-205-099_article-76790__-g016.jpg" position="float" orientation="portrait" xlink:type="simple" id="oo_732711.jpg"><uri content-type="original_file" xlink:type="simple">https://binary.pensoft.net/fig/732711</uri></graphic></fig></tp:treatment-sec><tp:treatment-sec sec-type="distribution" id="SECID0EPSBI"><title>Distribution.</title><p>Madagascar (east).</p></tp:treatment-sec><tp:treatment-sec sec-type="habitat" id="SECID0EUSBI"><title>Habitat and ecology.</title><p>Moist forest, up to 1000 m alt. (<xref ref-type="bibr" rid="B61">Villiers 2002</xref>, p. 167); disturbed or dry forest (<xref ref-type="bibr" rid="B34">Lungu 1995</xref>).</p></tp:treatment-sec><tp:treatment-sec><!--Section generated to contain objects referenced in tp:taxon-treatment.--><fig id="F4" position="float" orientation="portrait"><object-id xmlns:xlink="http://www.w3.org/1999/xlink" content-type="doi" xlink:type="simple">10.3897/phytokeys.205.76790.figure4</object-id><object-id xmlns:xlink="http://www.w3.org/1999/xlink" content-type="arpha" xlink:type="simple">B75CDF1D-8A3A-5685-86D9-0379661825BC</object-id><label>Figure 4.</label><caption><p>Putative extrafloral nectaries on herbarium specimens of five of the six native Madagascan species of <italic><tp:taxon-name><tp:taxon-name-part taxon-name-part-type="genus" reg="Entada">Entada</tp:taxon-name-part></tp:taxon-name></italic><bold>A</bold><italic><tp:taxon-name><tp:taxon-name-part taxon-name-part-type="genus" reg="Entada">E.</tp:taxon-name-part><tp:taxon-name-part taxon-name-part-type="species" reg="leptostachya">leptostachya</tp:taxon-name-part></tp:taxon-name>, Du Puy et al. M235</italic><bold>B</bold><italic><tp:taxon-name><tp:taxon-name-part taxon-name-part-type="genus" reg="Entada">E.</tp:taxon-name-part><tp:taxon-name-part taxon-name-part-type="species" reg="louvelii">louvelii</tp:taxon-name-part></tp:taxon-name>, Réserves Naturelles RN1447</italic><bold>C</bold><italic><tp:taxon-name><tp:taxon-name-part taxon-name-part-type="genus" reg="Entada">E.</tp:taxon-name-part><tp:taxon-name-part taxon-name-part-type="species" reg="pervillei">pervillei</tp:taxon-name-part></tp:taxon-name>, Service Forestier 10525_SF</italic><bold>D</bold><italic><tp:taxon-name><tp:taxon-name-part taxon-name-part-type="genus" reg="Entada">E.</tp:taxon-name-part><tp:taxon-name-part taxon-name-part-type="species" reg="pervillei">pervillei</tp:taxon-name-part></tp:taxon-name>, Service Forestier 11481_SF</italic><bold>E</bold><italic><tp:taxon-name><tp:taxon-name-part taxon-name-part-type="genus" reg="Entada">E.</tp:taxon-name-part><tp:taxon-name-part taxon-name-part-type="species" reg="rheedei">rheedei</tp:taxon-name-part></tp:taxon-name>, Gautier LG3153</italic><bold>F</bold><italic><tp:taxon-name><tp:taxon-name-part taxon-name-part-type="genus" reg="Entada">E.</tp:taxon-name-part><tp:taxon-name-part taxon-name-part-type="species" reg="tuberosa">tuberosa</tp:taxon-name-part></tp:taxon-name>, Jongkind et al. 3264</italic>. Scale bars: 2 mm (<bold>A–F</bold>). Photos: S O’Donnell.</p></caption><graphic xmlns:xlink="http://www.w3.org/1999/xlink" xlink:href="phytokeys-205-099_article-76790__-g004.jpg" position="float" orientation="portrait" xlink:type="simple" id="oo_732699.jpg"><uri content-type="original_file" xlink:type="simple">https://binary.pensoft.net/fig/732699</uri></graphic></fig></tp:treatment-sec><ref-list><ref id="B37"><mixed-citation xmlns:xlink="http://www.w3.org/1999/xlink" xlink:type="simple">MBG (<year>2021</year>) <ext-link xlink:type="simple" ext-link-type="uri" xlink:href="http://Tropicos.org">Tropicos.org</ext-link> Image Search, Missouri Botanical Garden. <ext-link xlink:href="http://legacy.tropicos.org/ImageSearch.aspx" ext-link-type="uri" xlink:type="simple">http://legacy.tropicos.org/ImageSearch.aspx</ext-link> [accessed 20.08.2021]</mixed-citation></ref><ref id="B61"><mixed-citation xmlns:xlink="http://www.w3.org/1999/xlink" xlink:type="simple"><person-group><name name-style="western"><surname>Villiers</surname><given-names>J-F</given-names></name></person-group> (<year>2002</year>) <article-title>3. <italic><tp:taxon-name><tp:taxon-name-part taxon-name-part-type="genus">Entada</tp:taxon-name-part></tp:taxon-name></italic>.</article-title> In: <person-group><name name-style="western"><surname>Du Puy</surname><given-names>DJ</given-names></name></person-group> (<role>Ed.</role>) <issue-title>The Leguminosae of Madagascar.</issue-title><source>Kew Publishing, Richmond</source>, <fpage>163</fpage>–<lpage>169</lpage>.</mixed-citation></ref><ref id="B34"><mixed-citation xmlns:xlink="http://www.w3.org/1999/xlink" xlink:type="simple"><person-group><name name-style="western"><surname>Lungu</surname><given-names>S</given-names></name></person-group> (<year>1995</year>) Systematics and economic botany of the genus <italic><tp:taxon-name><tp:taxon-name-part taxon-name-part-type="genus">Entada</tp:taxon-name-part></tp:taxon-name></italic> Adans. PhD Thesis, University of Reading, United Kingdom.</mixed-citation></ref></ref-list></tp:taxon-treatment>
