# Supplementary material for: ﻿Re-circumscription of the mimosoid genus Entada including new combinations for all species of the phylogenetically nested Elephantorrhiza (Leguminosae, Caesalpinioideae, mimosoid clade)
Source: PhytoKeys. 2022 Aug 22;205:99–145. doi: 10.3897/phytokeys.205.76790 (PMC9849012; doi:10.3897/phytokeys.205.76790)
Supplement: XML Treatment for Entada mannii [file phytokeys.205.76790-treatment24.xml]

<!DOCTYPE tp:taxon-treatment
  PUBLIC "-//TaxonX//DTD Taxonomic Treatment Publishing DTD v0 20100105//EN" "tax-treatment-NSO.dtd">
<tp:taxon-treatment xmlns:tp="http://www.plazi.org/taxpub"><tp:treatment-meta><kwd-group><label>Taxon classification</label><kwd>
              <named-content content-type="kingdom">Plantae</named-content>
            </kwd><kwd>
              <named-content content-type="order">Fabales</named-content>
            </kwd><kwd>
              <named-content content-type="family">Fabaceae</named-content>
            </kwd></kwd-group><mixed-citation publication-type="journal"><person-group><name><surname>O’Donnell</surname><given-names>Shawn A.</given-names></name><name><surname>Ringelberg</surname><given-names>Jens J.</given-names></name><name><surname>Lewis</surname><given-names>Gwilym P.</given-names></name></person-group><article-title>﻿Re-circumscription of the mimosoid genus <italic><tp:taxon-name><tp:taxon-name-part taxon-name-part-type="genus" reg="Entada">Entada</tp:taxon-name-part></tp:taxon-name></italic> including new combinations for all species of the phylogenetically nested <italic><tp:taxon-name><tp:taxon-name-part taxon-name-part-type="genus" reg="Elephantorrhiza">Elephantorrhiza</tp:taxon-name-part></tp:taxon-name></italic> (<tp:taxon-name><tp:taxon-name-part taxon-name-part-type="family">Leguminosae</tp:taxon-name-part></tp:taxon-name>, <tp:taxon-name><tp:taxon-name-part taxon-name-part-type="subfamily">Caesalpinioideae</tp:taxon-name-part></tp:taxon-name>, mimosoid clade)</article-title><source>PhytoKeys</source><day>22</day><month>08</month><year>2022</year><volume>205</volume><fpage>99</fpage><lpage>145</lpage><pub-id pub-id-type="doi">10.3897/phytokeys.205.76790</pub-id></mixed-citation></tp:treatment-meta><tp:nomenclature><label>﻿</label><tp:taxon-name>
            <object-id xmlns:xlink="http://www.w3.org/1999/xlink" content-type="arpha" xlink:type="simple">911D01B2-83D2-5140-B3A4-B31691427521</object-id>
            <tp:taxon-name-part taxon-name-part-type="genus" reg="Entada">Entada</tp:taxon-name-part>
            <tp:taxon-name-part taxon-name-part-type="species" reg="mannii">mannii</tp:taxon-name-part>
          </tp:taxon-name><tp:taxon-authority>(Oliv.) Tisser., Bull. Soc. Bot. France 99: 257. 1953.</tp:taxon-authority><tp:nomenclature-citation-list><tp:nomenclature-citation><tp:taxon-name>
                <tp:taxon-name-part taxon-name-part-type="status">=</tp:taxon-name-part>
                <tp:taxon-name-part taxon-name-part-type="genus" reg="Entada">Entada</tp:taxon-name-part>
                <tp:taxon-name-part taxon-name-part-type="species" reg="bequaertii">bequaertii</tp:taxon-name-part>
              </tp:taxon-name><comment> De Wild., Pl. Bequaert. 3: 79. 1925. </comment></tp:nomenclature-citation></tp:nomenclature-citation-list></tp:nomenclature><tp:treatment-sec sec-type="material" id="SECID0EUUBI"><title>Type.</title><p>EQUATORIAL GUINEA. Fernando Pó (Boiko), <italic>Mann 414</italic> (holotype: K [K000232169]).</p></tp:treatment-sec><tp:treatment-sec sec-type="Basionym" id="SECID0E3UBI"><title>Basionym.</title><p><italic><tp:taxon-name><tp:taxon-name-part taxon-name-part-type="genus" reg="Piptadenia">Piptadenia</tp:taxon-name-part><tp:taxon-name-part taxon-name-part-type="species" reg="mannii">mannii</tp:taxon-name-part></tp:taxon-name></italic> Oliv., Fl. Trop. Afr. [Oliver et al.] 2: 329. 1871.</p></tp:treatment-sec><tp:treatment-sec sec-type="description" id="SECID0ENVBI"><title>Description.</title><p>Shrub, scandent, sometimes becoming arborescent, to 30 m, stem 15 cm diameter near base, glabrous (Fig. <xref ref-type="fig" rid="F17">17A</xref>). <bold>Leaves</bold>: rachis 5–20 cm long, sparsely pubescent; pinnae 3–6 pairs per leaf, one or more pinnae sometimes modified into a tendril, leaflet-bearing pinnae 4–6 cm long, with 8–13 pairs of leaflets; leaflets 4–16(–21) × 1.5–7 mm, oblong, apex retuse, base rounded, asymmetric, lamina glabrous to puberulous above, pubescent below (Fig. <xref ref-type="fig" rid="F17">17B</xref>). <bold>Inflorescence</bold>: an axillary spiciform raceme, 5.5–10 cm long, in panicles from the upper axils, rachis pubescent (Fig. <xref ref-type="fig" rid="F17">17D</xref>). <bold>Flowers</bold>: white, minutely pedicellate; calyx 0.7–1 mm, shallowly toothed, glabrous to puberulous; petals 2 mm long (Fig. <xref ref-type="fig" rid="F17">17D</xref>). <bold>Fruit</bold>: a torulose, laterally compressed, straight craspedium, 15–45 × 6–10 cm, with transverse septa between seeds dividing the fruit into one-seeded segments which, upon ripening, fall from the persistent replum (Fig. <xref ref-type="fig" rid="F17">17E</xref>). <bold>Seeds</bold>: elliptic, 1.8 × 0.9 cm, pleurogram present.</p><fig id="F17" position="float" orientation="portrait"><object-id xmlns:xlink="http://www.w3.org/1999/xlink" content-type="doi" xlink:type="simple">10.3897/phytokeys.205.76790.figure17</object-id><object-id xmlns:xlink="http://www.w3.org/1999/xlink" content-type="arpha" xlink:type="simple">5221069E-C592-5910-9D87-6474B66F90B2</object-id><label>Figure 17.</label><caption><p><italic><tp:taxon-name><tp:taxon-name-part taxon-name-part-type="genus" reg="Entada">Entada</tp:taxon-name-part><tp:taxon-name-part taxon-name-part-type="species" reg="mannii">mannii</tp:taxon-name-part></tp:taxon-name></italic> habit, vegetative and reproductive structures. <bold>A</bold> scandent shrub with mature fruits, Mali (photo: P Birnbaum, <xref ref-type="bibr" rid="B20">Dressler et al. (2014a)</xref>) <bold>B</bold> leaf bearing oblong leaflets, Malawi (photo: C Chisale, <xref ref-type="bibr" rid="B20">Dressler et al. (2014a)</xref>) <bold>C</bold> young shoot with swollen nodes either side of petiole insertion, Mali (photo: P Birnbaum, <xref ref-type="bibr" rid="B20">Dressler et al. (2014a)</xref>) <bold>D</bold> spiciform raceme with open, pedicellate flowers and closed flower buds, Congo (photo: D Harris, <xref ref-type="bibr" rid="B20">Dressler et al. (2014a)</xref>) <bold>E</bold> leaf and nearly mature fruits, Mali (photo: P Birnbaum, <xref ref-type="bibr" rid="B20">Dressler et al. (2014a)</xref>).</p></caption><graphic xmlns:xlink="http://www.w3.org/1999/xlink" xlink:href="phytokeys-205-099_article-76790__-g017.jpg" position="float" orientation="portrait" xlink:type="simple" id="oo_732712.jpg"><uri content-type="original_file" xlink:type="simple">https://binary.pensoft.net/fig/732712</uri></graphic></fig></tp:treatment-sec><tp:treatment-sec sec-type="distribution" id="SECID0EHYBI"><title>Distribution.</title><p>Tropical West Africa, from Senegal to Angola.</p></tp:treatment-sec><tp:treatment-sec sec-type="habitat" id="SECID0EMYBI"><title>Habitat and ecology.</title><p>Riparian forest and on rocky hills in forest.</p></tp:treatment-sec><ref-list><ref id="B20"><mixed-citation xmlns:xlink="http://www.w3.org/1999/xlink" xlink:type="simple"><person-group><name name-style="western"><surname>Dressler</surname><given-names>S</given-names></name><name name-style="western"><surname>Schmidt</surname><given-names>M</given-names></name><name name-style="western"><surname>Zizka</surname><given-names>G</given-names></name></person-group> (<year>2014a</year>) (continuously updated) African Plants – A Photo Guide. Forschungsinstitut Senckenberg, Frankfurt/Main, Germany. <ext-link xlink:type="simple" ext-link-type="uri" xlink:href="http://www.africanplants.senckenberg.de">www.africanplants.senckenberg.de</ext-link> [accessed 20.08.2021]</mixed-citation></ref></ref-list></tp:taxon-treatment>
