# Supplementary material for: ﻿Re-circumscription of the mimosoid genus Entada including new combinations for all species of the phylogenetically nested Elephantorrhiza (Leguminosae, Caesalpinioideae, mimosoid clade)
Source: PhytoKeys. 2022 Aug 22;205:99–145. doi: 10.3897/phytokeys.205.76790 (PMC9849012; doi:10.3897/phytokeys.205.76790)
Supplement: XML Treatment for Entada mossambicensis [file phytokeys.205.76790-treatment25.xml]

<!DOCTYPE tp:taxon-treatment
  PUBLIC "-//TaxonX//DTD Taxonomic Treatment Publishing DTD v0 20100105//EN" "tax-treatment-NSO.dtd">
<tp:taxon-treatment xmlns:tp="http://www.plazi.org/taxpub"><tp:treatment-meta><kwd-group><label>Taxon classification</label><kwd>
              <named-content content-type="kingdom">Plantae</named-content>
            </kwd><kwd>
              <named-content content-type="order">Fabales</named-content>
            </kwd><kwd>
              <named-content content-type="family">Fabaceae</named-content>
            </kwd></kwd-group><mixed-citation publication-type="journal"><person-group><name><surname>O’Donnell</surname><given-names>Shawn A.</given-names></name><name><surname>Ringelberg</surname><given-names>Jens J.</given-names></name><name><surname>Lewis</surname><given-names>Gwilym P.</given-names></name></person-group><article-title>﻿Re-circumscription of the mimosoid genus <italic><tp:taxon-name><tp:taxon-name-part taxon-name-part-type="genus" reg="Entada">Entada</tp:taxon-name-part></tp:taxon-name></italic> including new combinations for all species of the phylogenetically nested <italic><tp:taxon-name><tp:taxon-name-part taxon-name-part-type="genus" reg="Elephantorrhiza">Elephantorrhiza</tp:taxon-name-part></tp:taxon-name></italic> (<tp:taxon-name><tp:taxon-name-part taxon-name-part-type="family">Leguminosae</tp:taxon-name-part></tp:taxon-name>, <tp:taxon-name><tp:taxon-name-part taxon-name-part-type="subfamily">Caesalpinioideae</tp:taxon-name-part></tp:taxon-name>, mimosoid clade)</article-title><source>PhytoKeys</source><day>22</day><month>08</month><year>2022</year><volume>205</volume><fpage>99</fpage><lpage>145</lpage><pub-id pub-id-type="doi">10.3897/phytokeys.205.76790</pub-id></mixed-citation></tp:treatment-meta><tp:nomenclature><label>﻿</label><tp:taxon-name>
            <object-id xmlns:xlink="http://www.w3.org/1999/xlink" content-type="arpha" xlink:type="simple">14609BDE-14E9-56F9-8150-F57CCFEC20C7</object-id>
            <tp:taxon-name-part taxon-name-part-type="genus" reg="Entada">Entada</tp:taxon-name-part>
            <tp:taxon-name-part taxon-name-part-type="species" reg="mossambicensis">mossambicensis</tp:taxon-name-part>
          </tp:taxon-name><tp:taxon-authority>Torre, Contr. Conhec. Fl. Mocamb. 2: 88. 1954.</tp:taxon-authority></tp:nomenclature><tp:treatment-sec sec-type="material" id="SECID0EVZBI"><title>Type.</title><p>MOZAMBIQUE. Niassa, Nampula, <italic>A.R. Torre 4750 A</italic> (holotype: LISC [LISC001696, LISC001697, LISC001698, LISC001699]; isotypes: BM, K [K000232129, K000232130], BR [BR0000006251864]).</p></tp:treatment-sec><tp:treatment-sec sec-type="description" id="SECID0E4ZBI"><title>Description.</title><p>Shrub, sub-erect, 1–2 m tall, roots thick, fusiform. <bold>Leaves</bold>: rachis 6.7–8 cm long, tendrils lacking; pinnae 3–7 pairs per leaf, 7–9 cm long, with (40–)138–154 pairs of leaflets; leaflets 2.1–5.5 × 0.4–0.8 mm, linear-oblong, apex sub-acute and mucronate, base asymmetric, lamina glabrous. <bold>Inflorescence</bold>: an axillary spiciform raceme, 12–30 cm long, solitary. <bold>Flowers</bold>: purple, pedicels 2–2.5 mm long; calyx 1 mm long, glabrous; petals 4.5–5 mm long; stamen filaments 5–6 mm long. <bold>Fruit</bold>: a torulose, laterally compressed, falcate craspedium, 10–12 × 2–2.5 cm, with transverse septa between seeds dividing the fruit into one-seeded segments which, upon ripening, fall from the persistent replum. <bold>Seeds</bold>: 1.2 × 1 cm, 2.3 mm thick, with closed pleurogram.</p></tp:treatment-sec><tp:treatment-sec sec-type="distribution" id="SECID0EN1BI"><title>Distribution.</title><p>Mozambique.</p></tp:treatment-sec><tp:treatment-sec sec-type="habitat" id="SECID0ES1BI"><title>Habitat and ecology.</title><p>Rocky habitats.</p></tp:treatment-sec></tp:taxon-treatment>
