# Supplementary material for: ﻿Re-circumscription of the mimosoid genus Entada including new combinations for all species of the phylogenetically nested Elephantorrhiza (Leguminosae, Caesalpinioideae, mimosoid clade)
Source: PhytoKeys. 2022 Aug 22;205:99–145. doi: 10.3897/phytokeys.205.76790 (PMC9849012; doi:10.3897/phytokeys.205.76790)
Supplement: XML Treatment for Entada nudiflora [file phytokeys.205.76790-treatment26.xml]

<!DOCTYPE tp:taxon-treatment
  PUBLIC "-//TaxonX//DTD Taxonomic Treatment Publishing DTD v0 20100105//EN" "tax-treatment-NSO.dtd">
<tp:taxon-treatment xmlns:tp="http://www.plazi.org/taxpub"><tp:treatment-meta><kwd-group><label>Taxon classification</label><kwd>
              <named-content content-type="kingdom">Plantae</named-content>
            </kwd><kwd>
              <named-content content-type="order">Fabales</named-content>
            </kwd><kwd>
              <named-content content-type="family">Fabaceae</named-content>
            </kwd></kwd-group><mixed-citation publication-type="journal"><person-group><name><surname>O’Donnell</surname><given-names>Shawn A.</given-names></name><name><surname>Ringelberg</surname><given-names>Jens J.</given-names></name><name><surname>Lewis</surname><given-names>Gwilym P.</given-names></name></person-group><article-title>﻿Re-circumscription of the mimosoid genus <italic><tp:taxon-name><tp:taxon-name-part taxon-name-part-type="genus" reg="Entada">Entada</tp:taxon-name-part></tp:taxon-name></italic> including new combinations for all species of the phylogenetically nested <italic><tp:taxon-name><tp:taxon-name-part taxon-name-part-type="genus" reg="Elephantorrhiza">Elephantorrhiza</tp:taxon-name-part></tp:taxon-name></italic> (<tp:taxon-name><tp:taxon-name-part taxon-name-part-type="family">Leguminosae</tp:taxon-name-part></tp:taxon-name>, <tp:taxon-name><tp:taxon-name-part taxon-name-part-type="subfamily">Caesalpinioideae</tp:taxon-name-part></tp:taxon-name>, mimosoid clade)</article-title><source>PhytoKeys</source><day>22</day><month>08</month><year>2022</year><volume>205</volume><fpage>99</fpage><lpage>145</lpage><pub-id pub-id-type="doi">10.3897/phytokeys.205.76790</pub-id></mixed-citation></tp:treatment-meta><tp:nomenclature><label>﻿</label><tp:taxon-name>
            <object-id xmlns:xlink="http://www.w3.org/1999/xlink" content-type="arpha" xlink:type="simple">ACA37B56-C67D-5A16-B750-E887828B8D10</object-id>
            <tp:taxon-name-part taxon-name-part-type="genus" reg="Entada">Entada</tp:taxon-name-part>
            <tp:taxon-name-part taxon-name-part-type="species" reg="nudiflora">nudiflora</tp:taxon-name-part>
          </tp:taxon-name><tp:taxon-authority>Brenan, Kew Bull. 20: 377. 1966. (publ. Jan. 1967).</tp:taxon-authority></tp:nomenclature><tp:treatment-sec sec-type="material" id="SECID0E22BI"><title>Type.</title><p>ZAMBIA. Mbala (Abercorn) District, path to Kapata village, <italic>H.M. Richards 10192</italic> (holotype: K [K000232154, K000232155]).</p></tp:treatment-sec><tp:treatment-sec sec-type="description" id="SECID0ED3BI"><title>Description.</title><p>Climber, slender, woody, up to 3 m. <bold>Leaves</bold>: rachis 4–6 cm long, terminating in bifurcating tendril or the petiolules of the terminal pinna pair modified for coiling; pinnae 1–3 pairs per leaf, 4.6–5.1 cm long, with 18–25 pairs of leaflets; leaflets 3.3–13.5 × 1–1.75 mm, linear to linear-oblong, apex sub-acute and mucronate, base oblique, lamina glabrous. <bold>Inflorescence</bold>: an axillary spike, 3.5–5.5 cm long, solitary or in fascicles on short shoots or occupying terminal portions of shoots and produced when the plant is leafless. <bold>Flowers</bold>: dark purple, sessile to sub-sessile; calyx 2.5 mm long, deeply toothed, glabrous; petals 3.5–6 mm long; stamen filaments 6–8 mm long. <bold>Fruit</bold>: a torulose, laterally compressed, falcate craspedium, 25–28 × 3–3.4 cm, with transverse septa between seeds dividing the fruit into one-seeded segments which, upon ripening, fall from the persistent replum. <bold>Seeds</bold>: 10 × 6.5 mm, with pleurogram.</p></tp:treatment-sec><tp:treatment-sec sec-type="distribution" id="SECID0ET3BI"><title>Distribution.</title><p>Zambia, Tanzania.</p></tp:treatment-sec><tp:treatment-sec sec-type="habitat" id="SECID0EY3BI"><title>Habitat and ecology.</title><p>Rocky hillsides, especially those of the escarpment facing Lake Tanganyika, in deciduous thicket, scrub and dry evergreen woodland, occasionally on sandy soil. Leafless when flowering.</p></tp:treatment-sec></tp:taxon-treatment>
