# Supplementary material for: ﻿Re-circumscription of the mimosoid genus Entada including new combinations for all species of the phylogenetically nested Elephantorrhiza (Leguminosae, Caesalpinioideae, mimosoid clade)
Source: PhytoKeys. 2022 Aug 22;205:99–145. doi: 10.3897/phytokeys.205.76790 (PMC9849012; doi:10.3897/phytokeys.205.76790)
Supplement: XML Treatment for Entada obliqua [file phytokeys.205.76790-treatment27.xml]

<!DOCTYPE tp:taxon-treatment
  PUBLIC "-//TaxonX//DTD Taxonomic Treatment Publishing DTD v0 20100105//EN" "tax-treatment-NSO.dtd">
<tp:taxon-treatment xmlns:tp="http://www.plazi.org/taxpub"><tp:treatment-meta><kwd-group><label>Taxon classification</label><kwd>
              <named-content content-type="kingdom">Plantae</named-content>
            </kwd><kwd>
              <named-content content-type="order">Fabales</named-content>
            </kwd><kwd>
              <named-content content-type="family">Fabaceae</named-content>
            </kwd></kwd-group><mixed-citation publication-type="journal"><person-group><name><surname>O’Donnell</surname><given-names>Shawn A.</given-names></name><name><surname>Ringelberg</surname><given-names>Jens J.</given-names></name><name><surname>Lewis</surname><given-names>Gwilym P.</given-names></name></person-group><article-title>﻿Re-circumscription of the mimosoid genus <italic><tp:taxon-name><tp:taxon-name-part taxon-name-part-type="genus" reg="Entada">Entada</tp:taxon-name-part></tp:taxon-name></italic> including new combinations for all species of the phylogenetically nested <italic><tp:taxon-name><tp:taxon-name-part taxon-name-part-type="genus" reg="Elephantorrhiza">Elephantorrhiza</tp:taxon-name-part></tp:taxon-name></italic> (<tp:taxon-name><tp:taxon-name-part taxon-name-part-type="family">Leguminosae</tp:taxon-name-part></tp:taxon-name>, <tp:taxon-name><tp:taxon-name-part taxon-name-part-type="subfamily">Caesalpinioideae</tp:taxon-name-part></tp:taxon-name>, mimosoid clade)</article-title><source>PhytoKeys</source><day>22</day><month>08</month><year>2022</year><volume>205</volume><fpage>99</fpage><lpage>145</lpage><pub-id pub-id-type="doi">10.3897/phytokeys.205.76790</pub-id></mixed-citation></tp:treatment-meta><tp:nomenclature><label>﻿</label><tp:taxon-name>
            <object-id xmlns:xlink="http://www.w3.org/1999/xlink" content-type="arpha" xlink:type="simple">38276431-338C-5AB7-8D07-B9994708ACBC</object-id>
            <tp:taxon-name-part taxon-name-part-type="genus" reg="Entada">Entada</tp:taxon-name-part>
            <tp:taxon-name-part taxon-name-part-type="species" reg="obliqua">obliqua</tp:taxon-name-part>
            <object-id xmlns:xlink="http://www.w3.org/1999/xlink" content-type="ipni" xlink:type="simple">urn:lsid:ipni.org:names:77303570-1</object-id>
          </tp:taxon-name><tp:taxon-authority>(Burtt Davy) S.A. O’Donnell &amp; G.P. Lewis</tp:taxon-authority><tp:taxon-status xmlns:xlink="http://www.w3.org/1999/xlink" xlink:type="simple">comb. nov.</tp:taxon-status><tp:nomenclature-citation-list><tp:nomenclature-citation><tp:taxon-name>
                <tp:taxon-name-part taxon-name-part-type="status">=</tp:taxon-name-part>
                <tp:taxon-name-part taxon-name-part-type="genus" reg="Elephantorrhiza">Elephantorrhiza</tp:taxon-name-part>
                <tp:taxon-name-part taxon-name-part-type="species" reg="obliqua">obliqua</tp:taxon-name-part>
                <tp:taxon-name-part taxon-name-part-type="authority">Burtt Davy</tp:taxon-name-part>
                <tp:taxon-name-part taxon-name-part-type="infraspecific-rank">var.</tp:taxon-name-part>
                <tp:taxon-name-part taxon-name-part-type="variety" reg="glabra">glabra</tp:taxon-name-part>
              </tp:taxon-name><comment> E. Phillips, Bothalia 1: 189. 1923. </comment></tp:nomenclature-citation></tp:nomenclature-citation-list></tp:nomenclature><tp:treatment-sec sec-type="material" id="SECID0E55BI"><title>Type.</title><p>SOUTH AFRICA. Transvaal, between Carolina and Oshoek, ~ 1.6 km from Robinson’s Farm, <italic>J. Burtt Davy 2976</italic> (holotype: BM [BM000081856]; isotypes: FHO, K [K000232281]).</p></tp:treatment-sec><tp:treatment-sec sec-type="Basionym" id="SECID0EG6BI"><title>Basionym.</title><p><italic><tp:taxon-name><tp:taxon-name-part taxon-name-part-type="genus" reg="Elephantorrhiza">Elephantorrhiza</tp:taxon-name-part><tp:taxon-name-part taxon-name-part-type="species" reg="obliqua">obliqua</tp:taxon-name-part></tp:taxon-name></italic> Burtt Davy, Bull. Misc. Inform. Kew 1921: 191. 1921.</p></tp:treatment-sec><tp:treatment-sec sec-type="description" id="SECID0EX6BI"><title>Description.</title><p>Geoxylic suffrutex with erect, annual, usually unbranched stems up to 30 cm from underground axes, stems pubescent to glabrous. <bold>Leaves</bold>: primary and secondary axes glabrous to sparsely pubescent; petiole 2–6 cm long; rachis (0–)1.5–9 cm long; pinnae (1–)2–6 pairs per leaf, 2–11 cm long, with 4–13(–21) pairs of leaflets; leaflets 5.5–15 × 2–6.5 mm, distinctly asymmetric, ovate to oblong-ovate, apex acute or mucronate, base oblique, mid-rib running from distal corner of leaflet base to apex centre, lamina glabrous. <bold>Inflorescence</bold>: an axillary spiciform raceme, 3.5–6 cm long, solitary, rachis glabrous to sparsely pubescent. <bold>Flowers</bold>: yellowish-white, pedicels 1.5 mm long, with minute red glands at base; calyx campanulate, 2 mm long, shallowly toothed, glabrous; petals 4.5 mm long; stamen filaments 7.5 mm long. <bold>Fruit</bold>: a laterally compressed, straight craspedium, 11 × 4 cm, lacking transverse septa between seeds, thus leaving the valves to separate from the replum intact upon ripening, the epicarp exfoliating from the endocarp. <bold>Seeds</bold>: mature seeds not seen.</p></tp:treatment-sec><tp:treatment-sec sec-type="distribution" id="SECID0EHACI"><title>Distribution.</title><p>South Africa, restricted to the Transvaal.</p></tp:treatment-sec><tp:treatment-sec sec-type="habitat" id="SECID0EMACI"><title>Habitat and ecology.</title><p>In grassland.</p></tp:treatment-sec></tp:taxon-treatment>
