# Supplementary material for: ﻿Re-circumscription of the mimosoid genus Entada including new combinations for all species of the phylogenetically nested Elephantorrhiza (Leguminosae, Caesalpinioideae, mimosoid clade)
Source: PhytoKeys. 2022 Aug 22;205:99–145. doi: 10.3897/phytokeys.205.76790 (PMC9849012; doi:10.3897/phytokeys.205.76790)
Supplement: XML Treatment for Entada parvifolia [file phytokeys.205.76790-treatment28.xml]

<!DOCTYPE tp:taxon-treatment
  PUBLIC "-//TaxonX//DTD Taxonomic Treatment Publishing DTD v0 20100105//EN" "tax-treatment-NSO.dtd">
<tp:taxon-treatment xmlns:tp="http://www.plazi.org/taxpub"><tp:treatment-meta><kwd-group><label>Taxon classification</label><kwd>
              <named-content content-type="kingdom">Plantae</named-content>
            </kwd><kwd>
              <named-content content-type="order">Fabales</named-content>
            </kwd><kwd>
              <named-content content-type="family">Fabaceae</named-content>
            </kwd></kwd-group><mixed-citation publication-type="journal"><person-group><name><surname>O’Donnell</surname><given-names>Shawn A.</given-names></name><name><surname>Ringelberg</surname><given-names>Jens J.</given-names></name><name><surname>Lewis</surname><given-names>Gwilym P.</given-names></name></person-group><article-title>﻿Re-circumscription of the mimosoid genus <italic><tp:taxon-name><tp:taxon-name-part taxon-name-part-type="genus" reg="Entada">Entada</tp:taxon-name-part></tp:taxon-name></italic> including new combinations for all species of the phylogenetically nested <italic><tp:taxon-name><tp:taxon-name-part taxon-name-part-type="genus" reg="Elephantorrhiza">Elephantorrhiza</tp:taxon-name-part></tp:taxon-name></italic> (<tp:taxon-name><tp:taxon-name-part taxon-name-part-type="family">Leguminosae</tp:taxon-name-part></tp:taxon-name>, <tp:taxon-name><tp:taxon-name-part taxon-name-part-type="subfamily">Caesalpinioideae</tp:taxon-name-part></tp:taxon-name>, mimosoid clade)</article-title><source>PhytoKeys</source><day>22</day><month>08</month><year>2022</year><volume>205</volume><fpage>99</fpage><lpage>145</lpage><pub-id pub-id-type="doi">10.3897/phytokeys.205.76790</pub-id></mixed-citation></tp:treatment-meta><tp:nomenclature><label>﻿</label><tp:taxon-name>
            <object-id xmlns:xlink="http://www.w3.org/1999/xlink" content-type="arpha" xlink:type="simple">D3553D70-48DA-553D-AD42-AB40ED53497C</object-id>
            <tp:taxon-name-part taxon-name-part-type="genus" reg="Entada">Entada</tp:taxon-name-part>
            <tp:taxon-name-part taxon-name-part-type="species" reg="parvifolia">parvifolia</tp:taxon-name-part>
          </tp:taxon-name><tp:taxon-authority>Merr., Philipp. J. Sci., C 3: 229. 1908.</tp:taxon-authority><tp:nomenclature-citation-list><tp:nomenclature-citation><tp:taxon-name>
                <tp:taxon-name-part taxon-name-part-type="status">=</tp:taxon-name-part>
                <tp:taxon-name-part taxon-name-part-type="genus" reg="Entada">Entada</tp:taxon-name-part>
                <tp:taxon-name-part taxon-name-part-type="species" reg="philippinensis">philippinensis</tp:taxon-name-part>
              </tp:taxon-name><comment> Gagnep., Notul Syst. (Paris) 2: 58. 1911. </comment></tp:nomenclature-citation></tp:nomenclature-citation-list></tp:nomenclature><tp:treatment-sec sec-type="material" id="SECID0EDCCI"><title>Type.</title><p>PHILIPPINES. Luzon, Zambales Province, <italic>M. Ramos 5067</italic> (holotype: NY [NY00002028]; isotypes: K [K000295958], US [US01108049]).</p></tp:treatment-sec><tp:treatment-sec sec-type="description" id="SECID0ELCCI"><title>Description.</title><p>Shrub, scandent, stem swollen from base, tuberous. <bold>Leaves</bold>: rachis 4–7.5 cm long; pinnae 2 pairs per leaf, 4.5–7.5 cm long, with 8–11 pairs of opposite leaflets; leaflets 1.1–1.9 × 0.4–0.75 cm, obliquely oblong, asymmetric, apex rounded to truncate, retuse or mucronate, base cuneate to rounded, lamina glabrous above and below. <bold>Inflorescence</bold>: a supra-axillary, 15 cm long spike, axis appressed-puberulous. <bold>Flowers</bold>: sub-sessile, staminate or bisexual; calyx cupular, 1 mm long, with minutely deltate teeth, glabrous to sparsely puberulent; petals 3 mm long, oblong; stamen filaments 5.5–7 mm long. <bold>Fruit</bold>: a straight, torulose craspedium, 29.5 × 5–5.5 cm, with transverse septa between seeds dividing the fruit into one-seeded segments which, upon ripening, fall from the persistent replum; epicarp chartaceous, endocarp papyraceous. <bold>Seeds</bold>: irregularly ovoid, 1.8 × 1.6 × 0.8 cm, dark brown, lacking a pleurogram.</p></tp:treatment-sec><tp:treatment-sec sec-type="distribution" id="SECID0E2CCI"><title>Distribution.</title><p>Philippines.</p></tp:treatment-sec><tp:treatment-sec sec-type="habitat" id="SECID0EADCI"><title>Habitat and ecology.</title><p>Low elevation thickets.</p></tp:treatment-sec></tp:taxon-treatment>
