# Supplementary material for: ﻿Re-circumscription of the mimosoid genus Entada including new combinations for all species of the phylogenetically nested Elephantorrhiza (Leguminosae, Caesalpinioideae, mimosoid clade)
Source: PhytoKeys. 2022 Aug 22;205:99–145. doi: 10.3897/phytokeys.205.76790 (PMC9849012; doi:10.3897/phytokeys.205.76790)
Supplement: XML Treatment for Entada pervillei [file phytokeys.205.76790-treatment29.xml]

<!DOCTYPE tp:taxon-treatment
  PUBLIC "-//TaxonX//DTD Taxonomic Treatment Publishing DTD v0 20100105//EN" "tax-treatment-NSO.dtd">
<tp:taxon-treatment xmlns:tp="http://www.plazi.org/taxpub"><tp:treatment-meta><kwd-group><label>Taxon classification</label><kwd>
              <named-content content-type="kingdom">Plantae</named-content>
            </kwd><kwd>
              <named-content content-type="order">Fabales</named-content>
            </kwd><kwd>
              <named-content content-type="family">Fabaceae</named-content>
            </kwd></kwd-group><mixed-citation publication-type="journal"><person-group><name><surname>O’Donnell</surname><given-names>Shawn A.</given-names></name><name><surname>Ringelberg</surname><given-names>Jens J.</given-names></name><name><surname>Lewis</surname><given-names>Gwilym P.</given-names></name></person-group><article-title>﻿Re-circumscription of the mimosoid genus <italic><tp:taxon-name><tp:taxon-name-part taxon-name-part-type="genus" reg="Entada">Entada</tp:taxon-name-part></tp:taxon-name></italic> including new combinations for all species of the phylogenetically nested <italic><tp:taxon-name><tp:taxon-name-part taxon-name-part-type="genus" reg="Elephantorrhiza">Elephantorrhiza</tp:taxon-name-part></tp:taxon-name></italic> (<tp:taxon-name><tp:taxon-name-part taxon-name-part-type="family">Leguminosae</tp:taxon-name-part></tp:taxon-name>, <tp:taxon-name><tp:taxon-name-part taxon-name-part-type="subfamily">Caesalpinioideae</tp:taxon-name-part></tp:taxon-name>, mimosoid clade)</article-title><source>PhytoKeys</source><day>22</day><month>08</month><year>2022</year><volume>205</volume><fpage>99</fpage><lpage>145</lpage><pub-id pub-id-type="doi">10.3897/phytokeys.205.76790</pub-id></mixed-citation></tp:treatment-meta><tp:nomenclature><label>﻿</label><tp:taxon-name>
            <object-id xmlns:xlink="http://www.w3.org/1999/xlink" content-type="arpha" xlink:type="simple">266092AE-35D1-5F7A-8603-6024108C9ACC</object-id>
            <tp:taxon-name-part taxon-name-part-type="genus" reg="Entada">Entada</tp:taxon-name-part>
            <tp:taxon-name-part taxon-name-part-type="species" reg="pervillei">pervillei</tp:taxon-name-part>
          </tp:taxon-name><tp:taxon-authority>(Vatke) R. Vig., Notul. Syst. (Paris) 13: 347. 1949, pro parte, var. louvellii excl. (see E. louvellii)</tp:taxon-authority><tp:nomenclature-citation-list><tp:nomenclature-citation><tp:taxon-name>
                <tp:taxon-name-part taxon-name-part-type="status">≡</tp:taxon-name-part>
                <tp:taxon-name-part taxon-name-part-type="genus" reg="Entada">Entada</tp:taxon-name-part>
                <tp:taxon-name-part taxon-name-part-type="species" reg="pervillei">pervillei</tp:taxon-name-part>
                <tp:taxon-name-part taxon-name-part-type="infraspecific-rank">var.</tp:taxon-name-part>
                <tp:taxon-name-part taxon-name-part-type="variety" reg="genuina">genuina</tp:taxon-name-part>
              </tp:taxon-name><comment> R. Vig., Notul. Syst. (Paris) 13: 347. 1949. Nom. superfl. </comment></tp:nomenclature-citation></tp:nomenclature-citation-list></tp:nomenclature><tp:treatment-sec sec-type="material" id="SECID0EYFCI"><title>Type.</title><p>MADAGASCAR. Nossi Bé [Nosy Bé], <italic>J.M. Hildebrandt 2952</italic> (holotype: B?; isotypes: JE [JE00003317, JE00003318], K, M [M0218736], P).</p></tp:treatment-sec><tp:treatment-sec sec-type="Basionym" id="SECID0EAGCI"><title>Basionym.</title><p><tp:taxon-name><tp:taxon-name-part taxon-name-part-type="genus" reg="Piptadenia">Piptadenia</tp:taxon-name-part><tp:taxon-name-part taxon-name-part-type="uncertainty-rank">?</tp:taxon-name-part><tp:taxon-name-part taxon-name-part-type="species" reg="pervillei">pervillei</tp:taxon-name-part></tp:taxon-name> Vatke, Linnea 43: 109. 1881.</p></tp:treatment-sec><tp:treatment-sec sec-type="description" id="SECID0ETGCI"><title>Description.</title><p>Tree to 15 m tall, with elevated nectaries at nodes. <bold>Leaves</bold>: rachis 8–18 cm long, ridged above, sometimes with elevated nectaries between distal pairs of pinnae, tendrils lacking; pinnae 7–16 pairs per leaf, 3.5–11 cm long, with 26–72 pairs of leaflets; leaflets (4–)6–10.5 × 1–1.5 mm, linear-oblong, sub-falcate, apex acute to rounded or obtuse, base asymmetric, rounded on the proximal margin, attenuate on the distal margin, lamina glabrous, margins ciliolate to ciliate at base. <bold>Inflorescence</bold>: a terminal panicle of spikes, each spike 7–25 cm long, spike rachis slightly pubescent. <bold>Flowers</bold>: white, sub-sessile; calyx obconical, 1–1.6 mm long, shallowly toothed, glabrous; petals 2.5–4 × 1 mm; stamen filaments 5–6.5 mm long. <bold>Fruit</bold>: a torulose, laterally compressed craspedium, 18–25 × 2.5–4.5 cm, with transverse septa between seeds dividing the fruit into one-seeded segments which, upon ripening, fall from the persistent replum. <bold>Seeds</bold>: oblong-ovate, 1.7 × 1 cm, brown, pleurogram indistinct.</p></tp:treatment-sec><tp:treatment-sec sec-type="distribution" id="SECID0EDHCI"><title>Distribution.</title><p>Madagascar (north, northeast and west).</p></tp:treatment-sec><tp:treatment-sec sec-type="habitat" id="SECID0EIHCI"><title>Habitat and ecology.</title><p>Humid evergreen forest and seasonally dry deciduous woodland up to 700 m alt.; sandy or calcareous soils.</p></tp:treatment-sec><tp:treatment-sec sec-type="notes" id="SECID0ENHCI"><title>Note.</title><p>The “?” in the basionym <tp:taxon-name><tp:taxon-name-part taxon-name-part-type="genus" reg="Piptadenia">Piptadenia</tp:taxon-name-part><tp:taxon-name-part taxon-name-part-type="uncertainty-rank">?</tp:taxon-name-part><tp:taxon-name-part taxon-name-part-type="species" reg="pervillei">pervillei</tp:taxon-name-part></tp:taxon-name> Vatke is associated with the genus <italic><tp:taxon-name><tp:taxon-name-part taxon-name-part-type="genus" reg="Piptadenia">Piptadenia</tp:taxon-name-part></tp:taxon-name></italic> and not with the species name <italic><tp:taxon-name><tp:taxon-name-part taxon-name-part-type="genus" reg="Piptadenia"/><tp:taxon-name-part taxon-name-part-type="species" reg="pervillei">pervillei</tp:taxon-name-part></tp:taxon-name></italic> because Vatke was not certain about the generic position of the species. <tp:taxon-name><tp:taxon-name-part taxon-name-part-type="genus" reg="Entada">Entada</tp:taxon-name-part><tp:taxon-name-part taxon-name-part-type="species" reg="pervillei">pervillei</tp:taxon-name-part><tp:taxon-name-part taxon-name-part-type="infraspecific-rank">var.</tp:taxon-name-part><tp:taxon-name-part taxon-name-part-type="variety" reg="genuina">genuina</tp:taxon-name-part></tp:taxon-name> R. Vig. (i.e. equivalent to the typical variety var. <tp:taxon-name><tp:taxon-name-part taxon-name-part-type="genus" reg="Entada"/><tp:taxon-name-part taxon-name-part-type="species" reg="pervillei"/><tp:taxon-name-part taxon-name-part-type="variety" reg="pervillei">pervillei</tp:taxon-name-part></tp:taxon-name> ) is a superfluous name because, once var. <tp:taxon-name><tp:taxon-name-part taxon-name-part-type="genus" reg="Entada"/><tp:taxon-name-part taxon-name-part-type="species" reg="pervillei"/><tp:taxon-name-part taxon-name-part-type="variety" reg="louvellii">louvellii</tp:taxon-name-part></tp:taxon-name> was moved to <italic><tp:taxon-name><tp:taxon-name-part taxon-name-part-type="genus" reg="Entada">E.</tp:taxon-name-part><tp:taxon-name-part taxon-name-part-type="species" reg="louvellii">louvellii</tp:taxon-name-part></tp:taxon-name></italic>, the typical variety was effectively disbanded.</p></tp:treatment-sec></tp:taxon-treatment>
