# Supplementary material for: ﻿Re-circumscription of the mimosoid genus Entada including new combinations for all species of the phylogenetically nested Elephantorrhiza (Leguminosae, Caesalpinioideae, mimosoid clade)
Source: PhytoKeys. 2022 Aug 22;205:99–145. doi: 10.3897/phytokeys.205.76790 (PMC9849012; doi:10.3897/phytokeys.205.76790)
Supplement: XML Treatment for Entada phaneroneura [file phytokeys.205.76790-treatment30.xml]

<!DOCTYPE tp:taxon-treatment
  PUBLIC "-//TaxonX//DTD Taxonomic Treatment Publishing DTD v0 20100105//EN" "tax-treatment-NSO.dtd">
<tp:taxon-treatment xmlns:tp="http://www.plazi.org/taxpub"><tp:treatment-meta><kwd-group><label>Taxon classification</label><kwd>
              <named-content content-type="kingdom">Plantae</named-content>
            </kwd><kwd>
              <named-content content-type="order">Fabales</named-content>
            </kwd><kwd>
              <named-content content-type="family">Fabaceae</named-content>
            </kwd></kwd-group><mixed-citation publication-type="journal"><person-group><name><surname>O’Donnell</surname><given-names>Shawn A.</given-names></name><name><surname>Ringelberg</surname><given-names>Jens J.</given-names></name><name><surname>Lewis</surname><given-names>Gwilym P.</given-names></name></person-group><article-title>﻿Re-circumscription of the mimosoid genus <italic><tp:taxon-name><tp:taxon-name-part taxon-name-part-type="genus" reg="Entada">Entada</tp:taxon-name-part></tp:taxon-name></italic> including new combinations for all species of the phylogenetically nested <italic><tp:taxon-name><tp:taxon-name-part taxon-name-part-type="genus" reg="Elephantorrhiza">Elephantorrhiza</tp:taxon-name-part></tp:taxon-name></italic> (<tp:taxon-name><tp:taxon-name-part taxon-name-part-type="family">Leguminosae</tp:taxon-name-part></tp:taxon-name>, <tp:taxon-name><tp:taxon-name-part taxon-name-part-type="subfamily">Caesalpinioideae</tp:taxon-name-part></tp:taxon-name>, mimosoid clade)</article-title><source>PhytoKeys</source><day>22</day><month>08</month><year>2022</year><volume>205</volume><fpage>99</fpage><lpage>145</lpage><pub-id pub-id-type="doi">10.3897/phytokeys.205.76790</pub-id></mixed-citation></tp:treatment-meta><tp:nomenclature><label>﻿</label><tp:taxon-name>
            <object-id xmlns:xlink="http://www.w3.org/1999/xlink" content-type="arpha" xlink:type="simple">F7D8D18D-FC42-5458-8130-B7183CB92229</object-id>
            <tp:taxon-name-part taxon-name-part-type="genus" reg="Entada">Entada</tp:taxon-name-part>
            <tp:taxon-name-part taxon-name-part-type="species" reg="phaneroneura">phaneroneura</tp:taxon-name-part>
          </tp:taxon-name><tp:taxon-authority>Brenan, Kew Bull. 32: 545. 1978.</tp:taxon-authority></tp:nomenclature><tp:treatment-sec sec-type="material" id="SECID0EFLCI"><title>Type.</title><p>BURUNDI. Bubanza Territory, Cibitoke, <italic>J. Lewalle 3238</italic> (holotype: K; isotypes: BR [BR0000008915856], FHO).</p></tp:treatment-sec><tp:treatment-sec sec-type="description" id="SECID0ENLCI"><title>Description.</title><p>Shrub, climbing to 12 m. <bold>Leaves</bold>: rachis (2–)4–5 cm long, glabrous, terminating in a bifurcating tendril; pinnae 2 pairs per leaf, (1.5–)3–4 cm long, with 9–15 pairs of leaflets, pinna rachis distinctly winged; leaflets 5–8(–16) × 1.5–4 mm, oblong-oblanceolate to near linear, apex rounded to obtuse and mucronate, base oblique, lamina glabrous. <bold>Inflorescence</bold>: an axillary spiciform raceme, 5–6 cm long, the racemes often aggregated into a panicle, rachis glabrous. <bold>Flowers</bold>: purple, pedicels 1–2 mm long; calyx 0.75–1 mm long, distinctly toothed, glabrous; petals 3 × 1.1–1.2 mm; stamen filaments 4–5 mm long. <bold>Fruit</bold>: a torulose, laterally compressed, falcate craspedium, 20 × 3–5 cm, with transverse septa between seeds dividing the fruit into one-seeded segments which, upon ripening, fall from the persistent replum. <bold>Seeds</bold>: mature seeds not seen (although several specimens in BR have fruits).</p></tp:treatment-sec><tp:treatment-sec sec-type="distribution" id="SECID0E4LCI"><title>Distribution.</title><p>Burundi, Democratic Republic of Congo.</p></tp:treatment-sec><tp:treatment-sec sec-type="habitat" id="SECID0ECMCI"><title>Habitat and ecology.</title><p>Wooded savannah, ×erophilous thickets and dry forest; 800–950 m alt.</p></tp:treatment-sec></tp:taxon-treatment>
