# Supplementary material for: ﻿Re-circumscription of the mimosoid genus Entada including new combinations for all species of the phylogenetically nested Elephantorrhiza (Leguminosae, Caesalpinioideae, mimosoid clade)
Source: PhytoKeys. 2022 Aug 22;205:99–145. doi: 10.3897/phytokeys.205.76790 (PMC9849012; doi:10.3897/phytokeys.205.76790)
Supplement: XML Treatment for Entada phaseoloides [file phytokeys.205.76790-treatment31.xml]

<!DOCTYPE tp:taxon-treatment
  PUBLIC "-//TaxonX//DTD Taxonomic Treatment Publishing DTD v0 20100105//EN" "tax-treatment-NSO.dtd">
<tp:taxon-treatment xmlns:tp="http://www.plazi.org/taxpub"><tp:treatment-meta><kwd-group><label>Taxon classification</label><kwd>
              <named-content content-type="kingdom">Plantae</named-content>
            </kwd><kwd>
              <named-content content-type="order">Fabales</named-content>
            </kwd><kwd>
              <named-content content-type="family">Fabaceae</named-content>
            </kwd></kwd-group><mixed-citation publication-type="journal"><person-group><name><surname>O’Donnell</surname><given-names>Shawn A.</given-names></name><name><surname>Ringelberg</surname><given-names>Jens J.</given-names></name><name><surname>Lewis</surname><given-names>Gwilym P.</given-names></name></person-group><article-title>﻿Re-circumscription of the mimosoid genus <italic><tp:taxon-name><tp:taxon-name-part taxon-name-part-type="genus" reg="Entada">Entada</tp:taxon-name-part></tp:taxon-name></italic> including new combinations for all species of the phylogenetically nested <italic><tp:taxon-name><tp:taxon-name-part taxon-name-part-type="genus" reg="Elephantorrhiza">Elephantorrhiza</tp:taxon-name-part></tp:taxon-name></italic> (<tp:taxon-name><tp:taxon-name-part taxon-name-part-type="family">Leguminosae</tp:taxon-name-part></tp:taxon-name>, <tp:taxon-name><tp:taxon-name-part taxon-name-part-type="subfamily">Caesalpinioideae</tp:taxon-name-part></tp:taxon-name>, mimosoid clade)</article-title><source>PhytoKeys</source><day>22</day><month>08</month><year>2022</year><volume>205</volume><fpage>99</fpage><lpage>145</lpage><pub-id pub-id-type="doi">10.3897/phytokeys.205.76790</pub-id></mixed-citation></tp:treatment-meta><tp:nomenclature><label>﻿</label><tp:taxon-name>
            <object-id xmlns:xlink="http://www.w3.org/1999/xlink" content-type="arpha" xlink:type="simple">7CD3FD95-B91A-51CD-89C6-7071181EB75E</object-id>
            <tp:taxon-name-part taxon-name-part-type="genus" reg="Entada">Entada</tp:taxon-name-part>
            <tp:taxon-name-part taxon-name-part-type="species" reg="phaseoloides">phaseoloides</tp:taxon-name-part>
          </tp:taxon-name><tp:taxon-authority>(L.) Merr., Philipp. J. Sci., C 9: 86. 1914.</tp:taxon-authority><tp:nomenclature-citation-list><tp:nomenclature-citation><tp:taxon-name>
                <tp:taxon-name-part taxon-name-part-type="status">=</tp:taxon-name-part>
                <tp:taxon-name-part taxon-name-part-type="genus" reg="Entada">Entada</tp:taxon-name-part>
                <tp:taxon-name-part taxon-name-part-type="species" reg="gandu">gandu</tp:taxon-name-part>
              </tp:taxon-name><comment> Hoffmanns., Verz. Pfl.–Kult. 8: 274. 1824. </comment></tp:nomenclature-citation><tp:nomenclature-citation><tp:taxon-name>
                <tp:taxon-name-part taxon-name-part-type="status">=</tp:taxon-name-part>
                <tp:taxon-name-part taxon-name-part-type="genus" reg="Entada">Entada</tp:taxon-name-part>
                <tp:taxon-name-part taxon-name-part-type="species" reg="parrana">parrana</tp:taxon-name-part>
              </tp:taxon-name><comment> Spreng., Syst. Veg. 2: 325. 1825. </comment></tp:nomenclature-citation><tp:nomenclature-citation><tp:taxon-name>
                <tp:taxon-name-part taxon-name-part-type="status">=</tp:taxon-name-part>
                <tp:taxon-name-part taxon-name-part-type="genus" reg="Entada">Entada</tp:taxon-name-part>
                <tp:taxon-name-part taxon-name-part-type="species" reg="adenanthera">adenanthera</tp:taxon-name-part>
              </tp:taxon-name><comment> DC., Mém. Légum.: 422. 1826. </comment></tp:nomenclature-citation><tp:nomenclature-citation><tp:taxon-name>
                <tp:taxon-name-part taxon-name-part-type="status">=</tp:taxon-name-part>
                <tp:taxon-name-part taxon-name-part-type="genus" reg="Entada">Entada</tp:taxon-name-part>
                <tp:taxon-name-part taxon-name-part-type="species" reg="scandens">scandens</tp:taxon-name-part>
              </tp:taxon-name><comment> (L.) Benth., J. Bot. (Hooker) 4: 332. 1841. </comment></tp:nomenclature-citation><tp:nomenclature-citation><tp:taxon-name>
                <tp:taxon-name-part taxon-name-part-type="status">=</tp:taxon-name-part>
                <tp:taxon-name-part taxon-name-part-type="genus" reg="Entada">Entada</tp:taxon-name-part>
                <tp:taxon-name-part taxon-name-part-type="species" reg="rumphii">rumphii</tp:taxon-name-part>
              </tp:taxon-name><comment> Scheff., Natuurk. Tijdschr. Ned.–Indië 32: 412. 1871. </comment></tp:nomenclature-citation><tp:nomenclature-citation><tp:taxon-name>
                <tp:taxon-name-part taxon-name-part-type="status">=</tp:taxon-name-part>
                <tp:taxon-name-part taxon-name-part-type="genus" reg="Entada">Entada</tp:taxon-name-part>
                <tp:taxon-name-part taxon-name-part-type="species" reg="scandens">scandens</tp:taxon-name-part>
                <tp:taxon-name-part taxon-name-part-type="infraspecific-rank">var.</tp:taxon-name-part>
                <tp:taxon-name-part taxon-name-part-type="variety" reg="aequilatera">aequilatera</tp:taxon-name-part>
              </tp:taxon-name><comment> Domin, Biblioth. Bot. 22(89): 247. 1926. </comment></tp:nomenclature-citation></tp:nomenclature-citation-list></tp:nomenclature><tp:treatment-sec sec-type="material" id="SECID0EBQCI"><title>Type.</title><p>INDONESIA. Maluku, Amboina, illustration of <italic>Faba marina major</italic> in Rumphius Herb. Amb. 5: 5–8, tab. 4. 1747.</p></tp:treatment-sec><tp:treatment-sec sec-type="Basionym" id="SECID0EJQCI"><title>Basionym.</title><p><italic><tp:taxon-name><tp:taxon-name-part taxon-name-part-type="genus" reg="Lens">Lens</tp:taxon-name-part><tp:taxon-name-part taxon-name-part-type="species" reg="phaseoloides">phaseoloides</tp:taxon-name-part></tp:taxon-name></italic> L., Herb. Amboin. (Linn.) 18. 1754.</p></tp:treatment-sec><tp:treatment-sec sec-type="description" id="SECID0E1QCI"><title>Description.</title><p>Liana to 40 m long, stems often flattened and spirally twisted, with pit nectaries at nodes. <bold>Leaves</bold>: petiole 1.5–3.5 cm long, rachis 4.3–7.7 cm long, terminating in a bifurcating tendril; pinnae 1–2 pairs per leaf, 6–20 cm long, each pinna with 1–2(–3) pairs of leaflets; leaflets opposite, coriaceous, elliptic or narrowly obovate, sometimes asymmetrical about the mid-vein, 4.5–10 × 1.8–6.3 cm and increasing in size distally, apex acute to acuminate, retuse, base obtuse, mid-rib and margins puberulous (Fig. <xref ref-type="fig" rid="F18">18A</xref>). <bold>Inflorescence</bold>: a spike, 11.5–30 cm long, axillary, solitary or fascicled on short shoots, puberulous (Fig. <xref ref-type="fig" rid="F18">18B</xref>). <bold>Flowers</bold>: sessile to sub-sessile, staminate or bisexual, mildly fragrant; calyx cupular, glabrous, 0.8–1.2 mm long; petals green with base reddish; stamen filaments 4–6.5 mm long, white turning yellow; ovary slender, glabrous (Fig. <xref ref-type="fig" rid="F18">18C</xref>). <bold>Fruit</bold>: a gigantic, torulose craspedium, 100–135(–200) × 7–15 cm, straight to slightly curved, with transverse septa between seeds dividing the fruit into one-seeded segments which, upon ripening, fall from the persistent replum; segments 6.5–7.5 cm long; epicarp woody, endocarp chartaceous; 9–16-seeded (Fig. <xref ref-type="fig" rid="F18">18D</xref>). <bold>Seeds</bold>: subcircular, laterally compressed, but convex with an angular margin, 3.5–5.5 × 3.3–4.5 × 1–1.5 cm, hard, reddish-brown, pleurogram lacking; an air-filled cavity between the cotyledons.</p><fig id="F18" position="float" orientation="portrait"><object-id xmlns:xlink="http://www.w3.org/1999/xlink" content-type="doi" xlink:type="simple">10.3897/phytokeys.205.76790.figure18</object-id><object-id xmlns:xlink="http://www.w3.org/1999/xlink" content-type="arpha" xlink:type="simple">6922E140-5B7F-5BF2-BF44-040B96CF1FD1</object-id><label>Figure 18.</label><caption><p><italic><tp:taxon-name><tp:taxon-name-part taxon-name-part-type="genus" reg="Entada">Entada</tp:taxon-name-part><tp:taxon-name-part taxon-name-part-type="species" reg="phaseoloides">phaseoloides</tp:taxon-name-part></tp:taxon-name></italic> vegetative and reproductive structures. <bold>A</bold> leaf with rachis terminating in a bifurcating tendril, Guam (photo: Pacific Island Network (PACN), US National Park Service (NPS) <italic>CC BY-NC 4.0</italic>, <xref ref-type="bibr" rid="B59">Ueda (2021)</xref> observation 34434359) <bold>B</bold> shoot bearing leaves and axillary flower spikes, Australia (photo: photographer unknown, Centre for Australian National Biodiversity Research (CANBR), 1998) <bold>C</bold> open, sessile flowers, Hong Kong (photo: C Chiu, all rights reserved, <xref ref-type="bibr" rid="B16">Chiu (2021)</xref>) <bold>D</bold> nearly mature pod, Australia (photo: B Gray, Centre for Australian National Biodiversity Research (CANBR), 1979).</p></caption><graphic xmlns:xlink="http://www.w3.org/1999/xlink" xlink:href="phytokeys-205-099_article-76790__-g018.jpg" position="float" orientation="portrait" xlink:type="simple" id="oo_732713.jpg"><uri content-type="original_file" xlink:type="simple">https://binary.pensoft.net/fig/732713</uri></graphic></fig></tp:treatment-sec><tp:treatment-sec sec-type="distribution" id="SECID0EETCI"><title>Distribution.</title><p>Subtropical Japan (Ryukyu Islands), Taiwan (south), throughout Malesia, Australia (east coast of northern Queensland), Micronesia, southwest Pacific.</p></tp:treatment-sec><tp:treatment-sec sec-type="habitat" id="SECID0EJTCI"><title>Habitat and ecology.</title><p>A wide variety of habitats from back-mangrove and lowland freshwater swamp, riparian vegetation and lowland rainforest up to montane forest, 0–1700 m alt.</p></tp:treatment-sec><ref-list><ref id="B59"><mixed-citation xmlns:xlink="http://www.w3.org/1999/xlink" xlink:type="simple"><person-group><name name-style="western"><surname>Ueda</surname><given-names>K</given-names></name></person-group> (<year>2021</year>) iNaturalist Research-grade Observations. <ext-link xlink:type="simple" ext-link-type="uri" xlink:href="http://iNaturalist.org">iNaturalist.org</ext-link>. <ext-link xlink:href="10.15468/ab3s5x" ext-link-type="doi" xlink:type="simple">https://doi.org/10.15468/ab3s5x</ext-link> [accessed via <ext-link xlink:type="simple" ext-link-type="uri" xlink:href="http://GBIF.org">GBIF.org</ext-link> 2.10.2021]</mixed-citation></ref><ref id="B16"><mixed-citation xmlns:xlink="http://www.w3.org/1999/xlink" xlink:type="simple"><person-group><name name-style="western"><surname>Chiu</surname><given-names>C</given-names></name></person-group> (<year>2021</year>) <ext-link xlink:type="simple" ext-link-type="uri" xlink:href="http://Leafvein.net">Leafvein.net</ext-link>: <italic><tp:taxon-name><tp:taxon-name-part taxon-name-part-type="genus">Entada</tp:taxon-name-part><tp:taxon-name-part taxon-name-part-type="species">phaseoloides</tp:taxon-name-part></tp:taxon-name></italic>. <ext-link xlink:href="http://www.leafvein.net/plant_page/mimosaceae/Entada_phaseoloides.htm" ext-link-type="uri" xlink:type="simple">http://www.leafvein.net/plant_page/mimosaceae/Entada_phaseoloides.htm</ext-link> [accessed 11.10.2021]</mixed-citation></ref></ref-list></tp:taxon-treatment>
