# Supplementary material for: ﻿Re-circumscription of the mimosoid genus Entada including new combinations for all species of the phylogenetically nested Elephantorrhiza (Leguminosae, Caesalpinioideae, mimosoid clade)
Source: PhytoKeys. 2022 Aug 22;205:99–145. doi: 10.3897/phytokeys.205.76790 (PMC9849012; doi:10.3897/phytokeys.205.76790)
Supplement: XML Treatment for Entada polystachya [file phytokeys.205.76790-treatment33.xml]

<!DOCTYPE tp:taxon-treatment
  PUBLIC "-//TaxonX//DTD Taxonomic Treatment Publishing DTD v0 20100105//EN" "tax-treatment-NSO.dtd">
<tp:taxon-treatment xmlns:tp="http://www.plazi.org/taxpub"><tp:treatment-meta><kwd-group><label>Taxon classification</label><kwd>
              <named-content content-type="kingdom">Plantae</named-content>
            </kwd><kwd>
              <named-content content-type="order">Fabales</named-content>
            </kwd><kwd>
              <named-content content-type="family">Fabaceae</named-content>
            </kwd></kwd-group><mixed-citation publication-type="journal"><person-group><name><surname>O’Donnell</surname><given-names>Shawn A.</given-names></name><name><surname>Ringelberg</surname><given-names>Jens J.</given-names></name><name><surname>Lewis</surname><given-names>Gwilym P.</given-names></name></person-group><article-title>﻿Re-circumscription of the mimosoid genus <italic><tp:taxon-name><tp:taxon-name-part taxon-name-part-type="genus" reg="Entada">Entada</tp:taxon-name-part></tp:taxon-name></italic> including new combinations for all species of the phylogenetically nested <italic><tp:taxon-name><tp:taxon-name-part taxon-name-part-type="genus" reg="Elephantorrhiza">Elephantorrhiza</tp:taxon-name-part></tp:taxon-name></italic> (<tp:taxon-name><tp:taxon-name-part taxon-name-part-type="family">Leguminosae</tp:taxon-name-part></tp:taxon-name>, <tp:taxon-name><tp:taxon-name-part taxon-name-part-type="subfamily">Caesalpinioideae</tp:taxon-name-part></tp:taxon-name>, mimosoid clade)</article-title><source>PhytoKeys</source><day>22</day><month>08</month><year>2022</year><volume>205</volume><fpage>99</fpage><lpage>145</lpage><pub-id pub-id-type="doi">10.3897/phytokeys.205.76790</pub-id></mixed-citation></tp:treatment-meta><tp:nomenclature><label>﻿</label><tp:taxon-name>
            <object-id xmlns:xlink="http://www.w3.org/1999/xlink" content-type="arpha" xlink:type="simple">260BA5F0-5CC0-5A66-93D8-63CD2A034AD0</object-id>
            <tp:taxon-name-part taxon-name-part-type="genus" reg="Entada">Entada</tp:taxon-name-part>
            <tp:taxon-name-part taxon-name-part-type="species" reg="polystachya">polystachya</tp:taxon-name-part>
          </tp:taxon-name><tp:taxon-authority>(L.) DC., Mém. Légum. 434. t. 61. 1825.</tp:taxon-authority><tp:nomenclature-citation-list><tp:nomenclature-citation><tp:taxon-name>
                <tp:taxon-name-part taxon-name-part-type="status">=</tp:taxon-name-part>
                <tp:taxon-name-part taxon-name-part-type="genus" reg="Entada">Entada</tp:taxon-name-part>
                <tp:taxon-name-part taxon-name-part-type="species" reg="chiliantha">chiliantha</tp:taxon-name-part>
              </tp:taxon-name><comment> DC., Mém. Légum. 422. 1826. </comment></tp:nomenclature-citation><tp:nomenclature-citation><tp:taxon-name>
                <tp:taxon-name-part taxon-name-part-type="status">=</tp:taxon-name-part>
                <tp:taxon-name-part taxon-name-part-type="genus" reg="Entada">Entada</tp:taxon-name-part>
                <tp:taxon-name-part taxon-name-part-type="species" reg="plumeri">plumeri</tp:taxon-name-part>
              </tp:taxon-name><comment> Spreng., Syst. Veg. 4(2): 164. 1827. </comment></tp:nomenclature-citation><tp:nomenclature-citation><tp:taxon-name>
                <tp:taxon-name-part taxon-name-part-type="status">=</tp:taxon-name-part>
                <tp:taxon-name-part taxon-name-part-type="genus" reg="Entada">Entada</tp:taxon-name-part>
                <tp:taxon-name-part taxon-name-part-type="species" reg="acaciifolia">acaciifolia</tp:taxon-name-part>
              </tp:taxon-name><comment> Benth., Trans. Linn. Soc. London 30: 365. 1875. </comment></tp:nomenclature-citation></tp:nomenclature-citation-list></tp:nomenclature><tp:treatment-sec sec-type="material" id="SECID0EKZCI"><title>Type.</title><p>illustration in Plumier, Pl. Amer. 1: tab. 12. 1755.</p></tp:treatment-sec><tp:treatment-sec sec-type="Basionym" id="SECID0EPZCI"><title>Basionym.</title><p><italic><tp:taxon-name><tp:taxon-name-part taxon-name-part-type="genus" reg="Mimosa">Mimosa</tp:taxon-name-part><tp:taxon-name-part taxon-name-part-type="species" reg="polystachya">polystachya</tp:taxon-name-part></tp:taxon-name></italic> L., Sp. Pl. 1: 520. 1753.</p></tp:treatment-sec><tp:treatment-sec sec-type="description" id="SECID0EA1CI"><title>Description.</title><p>Liana or scandent shrub to 10 m. <bold>Leaves</bold>: rachis 6–13 cm long, glabrous to puberulous; pinnae (2–)3–5 pairs per leaf, 3.5–8 cm long, with 5–11 pairs of leaflets; leaflets 1.5–4 × 0.5–2 cm, oblong, apex rounded, base oblique, lamina glabrous above and below (Fig. <xref ref-type="fig" rid="F19">19A</xref>). <bold>Inflorescence</bold>: a terminal one-sided panicle of up-turned spikes, each spike 8–10 cm long, spike rachis glabrous to puberulous (Fig. <xref ref-type="fig" rid="F19">19A, C</xref>). <bold>Flowers</bold>: cream-coloured (the stamens) and reddish (the sepals and petals), with an unpleasant odour; calyx cupular, 1 mm long; petals 2.5–4 × 0.8–1 mm; stamen filaments 4 mm long (Fig. <xref ref-type="fig" rid="F19">19D</xref>). <bold>Fruit</bold>: a torulose, laterally compressed, falcate craspedium 15–30(–40) × (5–)5.5–9.3 cm, with transverse septa between seeds dividing the fruit into one-seeded segments which, upon ripening, fall from the persistent replum; mesocarp over seeds conspicuous and spongy (Fig. <xref ref-type="fig" rid="F19">19E</xref>). <bold>Seeds</bold>: elliptic, 1.2–1.7 × 0.8–1.3 × 2–4 mm, with pleurogram.</p><fig id="F19" position="float" orientation="portrait"><object-id xmlns:xlink="http://www.w3.org/1999/xlink" content-type="doi" xlink:type="simple">10.3897/phytokeys.205.76790.figure19</object-id><object-id xmlns:xlink="http://www.w3.org/1999/xlink" content-type="arpha" xlink:type="simple">793BE785-AE23-5522-B241-0902B90A0898</object-id><label>Figure 19.</label><caption><p><italic><tp:taxon-name><tp:taxon-name-part taxon-name-part-type="genus" reg="Entada">Entada</tp:taxon-name-part><tp:taxon-name-part taxon-name-part-type="species" reg="polystachya">polystachya</tp:taxon-name-part></tp:taxon-name></italic> vegetative and reproductive structures. <bold>A</bold> branch and shoots of scandent shrub bearing leaves and a terminal one-sided panicle of up-turned flower spikes, Ecuador (photo: M Alache, all rights reserved, <xref ref-type="bibr" rid="B27">iNaturalist (2021)</xref> observation 95175614) <bold>B</bold> stem node with ants accessing gland at point of petiole insertion, Costa Rica (photo: J Montero, all rights reserved, <xref ref-type="bibr" rid="B27">iNaturalist (2021)</xref> observation 86105886) <bold>C</bold> terminal panicle of up-turned flower spikes, with open flowers appearing white and buds appearing brown, Brazil (photo: G Lewis) <bold>D</bold> open, sessile flowers, Brazil (photo: G Lewis) <bold>E</bold> mature pods, Brazil (photo: G Lewis).</p></caption><graphic xmlns:xlink="http://www.w3.org/1999/xlink" xlink:href="phytokeys-205-099_article-76790__-g019.jpg" position="float" orientation="portrait" xlink:type="simple" id="oo_732714.jpg"><uri content-type="original_file" xlink:type="simple">https://binary.pensoft.net/fig/732714</uri></graphic></fig></tp:treatment-sec><tp:treatment-sec sec-type="distribution" id="SECID0EK3CI"><title>Distribution.</title><p>Pacific Mexico east to Lesser Antilles and south to Bolivia.</p></tp:treatment-sec><tp:treatment-sec sec-type="habitat" id="SECID0EP3CI"><title>Habitat and ecology.</title><p>Seasonally dry and humid forest near the coast, especially on the margins of mangroves, occasionally reaching the forest canopy.</p></tp:treatment-sec><ref-list><ref id="B27"><mixed-citation xmlns:xlink="http://www.w3.org/1999/xlink" xlink:type="simple">iNaturalist (<year>2021</year>) (continuously updated) iNaturalist. California Academy of Sciences, San Francisco, USA. <ext-link xlink:type="simple" ext-link-type="uri" xlink:href="http://www.inaturalist.org">www.inaturalist.org</ext-link> [accessed 20 August 2021]</mixed-citation></ref></ref-list></tp:taxon-treatment>
