# Supplementary material for: ﻿Re-circumscription of the mimosoid genus Entada including new combinations for all species of the phylogenetically nested Elephantorrhiza (Leguminosae, Caesalpinioideae, mimosoid clade)
Source: PhytoKeys. 2022 Aug 22;205:99–145. doi: 10.3897/phytokeys.205.76790 (PMC9849012; doi:10.3897/phytokeys.205.76790)
Supplement: XML Treatment for Entada praetermissa [file phytokeys.205.76790-treatment34.xml]

<!DOCTYPE tp:taxon-treatment
  PUBLIC "-//TaxonX//DTD Taxonomic Treatment Publishing DTD v0 20100105//EN" "tax-treatment-NSO.dtd">
<tp:taxon-treatment xmlns:tp="http://www.plazi.org/taxpub"><tp:treatment-meta><kwd-group><label>Taxon classification</label><kwd>
              <named-content content-type="kingdom">Plantae</named-content>
            </kwd><kwd>
              <named-content content-type="order">Fabales</named-content>
            </kwd><kwd>
              <named-content content-type="family">Fabaceae</named-content>
            </kwd></kwd-group><mixed-citation publication-type="journal"><person-group><name><surname>O’Donnell</surname><given-names>Shawn A.</given-names></name><name><surname>Ringelberg</surname><given-names>Jens J.</given-names></name><name><surname>Lewis</surname><given-names>Gwilym P.</given-names></name></person-group><article-title>﻿Re-circumscription of the mimosoid genus <italic><tp:taxon-name><tp:taxon-name-part taxon-name-part-type="genus" reg="Entada">Entada</tp:taxon-name-part></tp:taxon-name></italic> including new combinations for all species of the phylogenetically nested <italic><tp:taxon-name><tp:taxon-name-part taxon-name-part-type="genus" reg="Elephantorrhiza">Elephantorrhiza</tp:taxon-name-part></tp:taxon-name></italic> (<tp:taxon-name><tp:taxon-name-part taxon-name-part-type="family">Leguminosae</tp:taxon-name-part></tp:taxon-name>, <tp:taxon-name><tp:taxon-name-part taxon-name-part-type="subfamily">Caesalpinioideae</tp:taxon-name-part></tp:taxon-name>, mimosoid clade)</article-title><source>PhytoKeys</source><day>22</day><month>08</month><year>2022</year><volume>205</volume><fpage>99</fpage><lpage>145</lpage><pub-id pub-id-type="doi">10.3897/phytokeys.205.76790</pub-id></mixed-citation></tp:treatment-meta><tp:nomenclature><label>﻿</label><tp:taxon-name>
            <object-id xmlns:xlink="http://www.w3.org/1999/xlink" content-type="arpha" xlink:type="simple">B85F8CF0-C6D2-50BD-801E-3FC6CF8B6DFC</object-id>
            <tp:taxon-name-part taxon-name-part-type="genus" reg="Entada">Entada</tp:taxon-name-part>
            <tp:taxon-name-part taxon-name-part-type="species" reg="praetermissa">praetermissa</tp:taxon-name-part>
            <object-id xmlns:xlink="http://www.w3.org/1999/xlink" content-type="ipni" xlink:type="simple">urn:lsid:ipni.org:names:77303571-1</object-id>
          </tp:taxon-name><tp:taxon-authority>(J.H. Ross) S.A. O’Donnell &amp; G.P. Lewis</tp:taxon-authority><tp:taxon-status xmlns:xlink="http://www.w3.org/1999/xlink" xlink:type="simple">comb. nov.</tp:taxon-status></tp:nomenclature><tp:treatment-sec sec-type="material" id="SECID0E44CI"><title>Type.</title><p>SOUTH AFRICA. Transvaal, Lydenburg District, Steelpoort Valley, near Sarahshof, <italic>L.E.W. Codd 9830</italic> (holotype: PRE [PRE0391104-0]; isotypes: BM [BM000842179], K [K000232268]).</p></tp:treatment-sec><tp:treatment-sec sec-type="Basionym" id="SECID0EF5CI"><title>Basionym.</title><p><italic><tp:taxon-name><tp:taxon-name-part taxon-name-part-type="genus" reg="Elephantorrhiza">Elephantorrhiza</tp:taxon-name-part><tp:taxon-name-part taxon-name-part-type="species" reg="praetermissa">praetermissa</tp:taxon-name-part></tp:taxon-name></italic> J.H. Ross, Bothalia 11: 252. 1974.</p></tp:treatment-sec><tp:treatment-sec sec-type="description" id="SECID0EW5CI"><title>Description.</title><p>Shrub 1–2 m tall. <bold>Leaves</bold>: petiole 2.2– 4 cm long; rachis 4–9 cm long, grooved above and with occasional scattered dark glands; pinnae (3–)5–10(–12) pairs per leaf, (2.8–)3.5–6(7) cm long, with 20–40 pairs of leaflets; leaflets 5–10 × 0.9–1.5 mm, linear to linear-oblong, apex rounded to acute, base oblique, mid-rib running from distal corner of leaflet base to apex centre, lamina glabrous. <bold>Inflorescence</bold>: a spiciform raceme, 4–5.5 cm long, solitary or aggregated in fascicles or on short lateral shoots, rachis glabrous. <bold>Flowers</bold>: yellowish-white; pedicels 1.5–2 mm long, articulated near or below the middle, with minute reddish glands at the base; calyx 0.75–1.25 mm long, toothed, glabrous; petals 2–3 mm long; stamen filaments 4–5 mm long. <bold>Fruit</bold>: a laterally compressed, straight to slightly curved craspedium, 12–18 × 2–3.2 cm, lacking transverse septa between seeds, thus leaving the valves to separate from the replum intact upon ripening, the epicarp exfoliating from the endocarp. <bold>Seeds</bold>: laterally compressed, 15 × 13 × 3.5 mm.</p></tp:treatment-sec><tp:treatment-sec sec-type="distribution" id="SECID0EG6CI"><title>Distribution.</title><p>South Africa, apparently restricted to the Transvaal.</p></tp:treatment-sec><tp:treatment-sec sec-type="habitat" id="SECID0EL6CI"><title>Habitat and ecology.</title><p>On dry wooded hillsides.</p></tp:treatment-sec></tp:taxon-treatment>
