# Supplementary material for: ﻿Re-circumscription of the mimosoid genus Entada including new combinations for all species of the phylogenetically nested Elephantorrhiza (Leguminosae, Caesalpinioideae, mimosoid clade)
Source: PhytoKeys. 2022 Aug 22;205:99–145. doi: 10.3897/phytokeys.205.76790 (PMC9849012; doi:10.3897/phytokeys.205.76790)
Supplement: XML Treatment for Entada rangei [file phytokeys.205.76790-treatment35.xml]

<!DOCTYPE tp:taxon-treatment
  PUBLIC "-//TaxonX//DTD Taxonomic Treatment Publishing DTD v0 20100105//EN" "tax-treatment-NSO.dtd">
<tp:taxon-treatment xmlns:tp="http://www.plazi.org/taxpub"><tp:treatment-meta><kwd-group><label>Taxon classification</label><kwd>
              <named-content content-type="kingdom">Plantae</named-content>
            </kwd><kwd>
              <named-content content-type="order">Fabales</named-content>
            </kwd><kwd>
              <named-content content-type="family">Fabaceae</named-content>
            </kwd></kwd-group><mixed-citation publication-type="journal"><person-group><name><surname>O’Donnell</surname><given-names>Shawn A.</given-names></name><name><surname>Ringelberg</surname><given-names>Jens J.</given-names></name><name><surname>Lewis</surname><given-names>Gwilym P.</given-names></name></person-group><article-title>﻿Re-circumscription of the mimosoid genus <italic><tp:taxon-name><tp:taxon-name-part taxon-name-part-type="genus" reg="Entada">Entada</tp:taxon-name-part></tp:taxon-name></italic> including new combinations for all species of the phylogenetically nested <italic><tp:taxon-name><tp:taxon-name-part taxon-name-part-type="genus" reg="Elephantorrhiza">Elephantorrhiza</tp:taxon-name-part></tp:taxon-name></italic> (<tp:taxon-name><tp:taxon-name-part taxon-name-part-type="family">Leguminosae</tp:taxon-name-part></tp:taxon-name>, <tp:taxon-name><tp:taxon-name-part taxon-name-part-type="subfamily">Caesalpinioideae</tp:taxon-name-part></tp:taxon-name>, mimosoid clade)</article-title><source>PhytoKeys</source><day>22</day><month>08</month><year>2022</year><volume>205</volume><fpage>99</fpage><lpage>145</lpage><pub-id pub-id-type="doi">10.3897/phytokeys.205.76790</pub-id></mixed-citation></tp:treatment-meta><tp:nomenclature><label>﻿</label><tp:taxon-name>
            <object-id xmlns:xlink="http://www.w3.org/1999/xlink" content-type="arpha" xlink:type="simple">B084EF3E-C265-5B27-902C-9242EAD98CC7</object-id>
            <tp:taxon-name-part taxon-name-part-type="genus" reg="Entada">Entada</tp:taxon-name-part>
            <tp:taxon-name-part taxon-name-part-type="species" reg="rangei">rangei</tp:taxon-name-part>
            <object-id xmlns:xlink="http://www.w3.org/1999/xlink" content-type="ipni" xlink:type="simple">urn:lsid:ipni.org:names:77303572-1</object-id>
          </tp:taxon-name><tp:taxon-authority>(Harms) S.A. O’Donnell &amp; G.P. Lewis</tp:taxon-authority><tp:taxon-status xmlns:xlink="http://www.w3.org/1999/xlink" xlink:type="simple">comb. nov.</tp:taxon-status><tp:nomenclature-citation-list><tp:nomenclature-citation><tp:taxon-name>
                <tp:taxon-name-part taxon-name-part-type="status">=</tp:taxon-name-part>
                <tp:taxon-name-part taxon-name-part-type="genus" reg="Elephantorrhiza">Elephantorrhiza</tp:taxon-name-part>
                <tp:taxon-name-part taxon-name-part-type="species" reg="suffruticosa">suffruticosa</tp:taxon-name-part>
              </tp:taxon-name><comment> Schinz, Mém. Herb. Boissier 8: 117. 1900, non <tp:taxon-name><tp:taxon-name-part taxon-name-part-type="genus" reg="Entada">Entada</tp:taxon-name-part><tp:taxon-name-part taxon-name-part-type="species" reg="suffruticosa">suffruticosa</tp:taxon-name-part></tp:taxon-name><xref ref-type="bibr" rid="B60">Vatke. 1881</xref> [= <tp:taxon-name><tp:taxon-name-part taxon-name-part-type="genus" reg="Mimosa">Mimosa</tp:taxon-name-part><tp:taxon-name-part taxon-name-part-type="species" reg="suffruticosa">suffruticosa</tp:taxon-name-part></tp:taxon-name> (Vatke) Drake]. Type: ANGOLA. Huila District, “Kilevi am Kunene”, south of Humbe, <italic>Schinz 2071</italic> (lectotype: Z, designated by J.H. Ross in Fl. Southern Afr. 16(1): 148. 1975). </comment></tp:nomenclature-citation></tp:nomenclature-citation-list></tp:nomenclature><tp:treatment-sec sec-type="material" id="SECID0EACDI"><title>Type.</title><p>NAMIBIA. Keetmanshoop District, Naute, near Keetmanshoop, <italic>P. Range 455</italic> (holotype: B†; drawing: BM [BM000842180]; isotypes: BOL, NBG [SAM0073417-1, SAM0073417-2], SAM).</p></tp:treatment-sec><tp:treatment-sec sec-type="Basionym" id="SECID0EICDI"><title>Basionym.</title><p><italic><tp:taxon-name><tp:taxon-name-part taxon-name-part-type="genus" reg="Elephantorrhiza">Elephantorrhiza</tp:taxon-name-part><tp:taxon-name-part taxon-name-part-type="species" reg="rangei">rangei</tp:taxon-name-part></tp:taxon-name></italic> Harms, Bot. Jahrb. Syst. 49(3–4): 420. 1913.</p></tp:treatment-sec><tp:treatment-sec sec-type="description" id="SECID0EZCDI"><title>Description.</title><p>Shrub or small tree, 1–6 m tall (Fig. <xref ref-type="fig" rid="F20">20A</xref>). <bold>Leaves</bold>: petiole (0.6–)1.5–3.5 cm long; rachis (0.5–)10–17(–25.4) cm; pinnae (2–)15–27(–42) pairs per leaf, (1.4–)2–3.5(–6.8) cm long, with (17–)27–40(–50) pairs of leaflets; leaflets 3–7.5 × 0.4–1.2 mm, linear-oblong to linear, apex obtuse to acute, asymmetric and often mucronate, base oblique with proximal margin rounded, mid-rib marginal throughout or more rarely running from the distal corner of the leaflet base to the apex centre, lamina glabrous (Fig. <xref ref-type="fig" rid="F20">20B, C</xref>). <bold>Inflorescence</bold>: an axillary spiciform raceme, (4–)6–14(–18) cm long, 1–3 per axil or borne on short lateral shoots, rachis pubescent or sometimes glabrous (Fig. <xref ref-type="fig" rid="F20">20C</xref>). <bold>Flowers</bold>: yellowish-white, golden yellow or cream-coloured; pedicels 1 mm long, articulated near the middle, with minute reddish, reddish-brown or pale yellow glands at the base of the pedicels; calyx cupular, 1 mm long, shallowly toothed, glabrous; petals 3–3.75 mm long; stamen filaments 5 mm long. <bold>Fruit</bold>: a laterally compressed, straight to slightly curved craspedium, 8.5–30.5 × 1.8–2.25 cm, transverse veins usually prominent, lacking transverse septa between seeds, thus leaving the valves to separate from the replum intact upon ripening, the epicarp of both valves peeling away from the endocarp; umbonate over seeds (Fig. <xref ref-type="fig" rid="F20">20D</xref>). <bold>Seeds</bold>: ellipsoid, 13–15 × 9–12 mm.</p><fig id="F20" position="float" orientation="portrait"><object-id xmlns:xlink="http://www.w3.org/1999/xlink" content-type="doi" xlink:type="simple">10.3897/phytokeys.205.76790.figure20</object-id><object-id xmlns:xlink="http://www.w3.org/1999/xlink" content-type="arpha" xlink:type="simple">0221FF0D-C8A7-5480-9915-467AA5092ADB</object-id><label>Figure 20.</label><caption><p><italic><tp:taxon-name><tp:taxon-name-part taxon-name-part-type="genus" reg="Entada">Entada</tp:taxon-name-part><tp:taxon-name-part taxon-name-part-type="species" reg="rangei">rangei</tp:taxon-name-part></tp:taxon-name></italic> habit, vegetative and reproductive structures. <bold>A</bold> erect shrub, Namibia (photo: A Dreyer, <xref ref-type="bibr" rid="B20">Dressler et al. (2014a)</xref>) <bold>B</bold> short shoot and adaxial view of mature leaves, Namibia (photo: A Dreyer, <xref ref-type="bibr" rid="B20">Dressler et al. (2014a)</xref>) <bold>C</bold> spiciform racemes of open flowers amongst young leaves, Namibia (photo: A Dreyer, <xref ref-type="bibr" rid="B20">Dressler et al. (2014a)</xref>) <bold>D</bold> mature pods, Namibia (photo: A Dreyer, <xref ref-type="bibr" rid="B20">Dressler et al. (2014a)</xref>).</p></caption><graphic xmlns:xlink="http://www.w3.org/1999/xlink" xlink:href="phytokeys-205-099_article-76790__-g020.jpg" position="float" orientation="portrait" xlink:type="simple" id="oo_732715.jpg"><uri content-type="original_file" xlink:type="simple">https://binary.pensoft.net/fig/732715</uri></graphic></fig></tp:treatment-sec><tp:treatment-sec sec-type="distribution" id="SECID0EJFDI"><title>Distribution.</title><p>Angola, Namibia, Zimbabwe, Mozambique.</p></tp:treatment-sec><tp:treatment-sec sec-type="habitat" id="SECID0EOFDI"><title>Habitat and ecology.</title><p>Woodland and grassland, often in rocky areas; 1050–2130 m alt.</p></tp:treatment-sec><tp:treatment-sec sec-type="notes" id="SECID0ETFDI"><title>Note.</title><p><italic><tp:taxon-name><tp:taxon-name-part taxon-name-part-type="genus" reg="Elephantorrhiza">Elephantorrhiza</tp:taxon-name-part><tp:taxon-name-part taxon-name-part-type="species" reg="rangei">rangei</tp:taxon-name-part></tp:taxon-name></italic> Harms was treated as a distinct species by <xref ref-type="bibr" rid="B50">Ross (1975a)</xref>, although with some hesitation because the species was known only from the type locality and displays considerable variation in leaflet size, even on a single branch. Ross also noted that it “bears a superficial resemblance to <italic><tp:taxon-name><tp:taxon-name-part taxon-name-part-type="genus" reg="Elephantorrhiza">Elephantorrhiza</tp:taxon-name-part><tp:taxon-name-part taxon-name-part-type="species" reg="suffruticosa">suffruticosa</tp:taxon-name-part></tp:taxon-name></italic> Schinz.” Plants of the World Online (POWO) places <italic><tp:taxon-name><tp:taxon-name-part taxon-name-part-type="genus" reg="Elephantorrhiza">Elephantorrhiza</tp:taxon-name-part><tp:taxon-name-part taxon-name-part-type="species" reg="rangei">rangei</tp:taxon-name-part></tp:taxon-name></italic> as a synonym of <italic><tp:taxon-name><tp:taxon-name-part taxon-name-part-type="genus" reg="Elephantorrhiza">Elephantorrhiza</tp:taxon-name-part><tp:taxon-name-part taxon-name-part-type="species" reg="suffruticosa">suffruticosa</tp:taxon-name-part></tp:taxon-name></italic> Schinz, but when transferred to the genus <italic><tp:taxon-name><tp:taxon-name-part taxon-name-part-type="genus" reg="Entada">Entada</tp:taxon-name-part></tp:taxon-name></italic>, the epithet <italic><tp:taxon-name><tp:taxon-name-part taxon-name-part-type="genus" reg="Entada"/><tp:taxon-name-part taxon-name-part-type="species" reg="suffruticosa">suffruticosa</tp:taxon-name-part></tp:taxon-name></italic> cannot be used because the name <italic><tp:taxon-name><tp:taxon-name-part taxon-name-part-type="genus" reg="Entada">Entada</tp:taxon-name-part><tp:taxon-name-part taxon-name-part-type="species" reg="suffruticosa">suffruticosa</tp:taxon-name-part></tp:taxon-name></italic><xref ref-type="bibr" rid="B60">Vatke (1881</xref>, p. 108), for a Madagascan species (a synonym of <italic><tp:taxon-name><tp:taxon-name-part taxon-name-part-type="genus" reg="Mimosa">Mimosa</tp:taxon-name-part><tp:taxon-name-part taxon-name-part-type="species" reg="suffruticosa">suffruticosa</tp:taxon-name-part></tp:taxon-name></italic> (Vatke) Drake), already exists.</p></tp:treatment-sec><ref-list><ref id="B60"><mixed-citation xmlns:xlink="http://www.w3.org/1999/xlink" xlink:type="simple"><person-group><name name-style="western"><surname>Vatke</surname><given-names>W</given-names></name></person-group> (<year>1881</year>) <article-title>Plantas in itinere africano ab J. M. Hildebrandt collectas determinare pergit.</article-title><source>Linnaea</source><volume>43</volume>(<issue>2</issue>): <fpage>83</fpage>–<lpage>112</lpage>. <ext-link xlink:href="https://www.biodiversitylibrary.org/page/125062" ext-link-type="uri" xlink:type="simple">https://www.biodiversitylibrary.org/page/125062</ext-link></mixed-citation></ref><ref id="B20"><mixed-citation xmlns:xlink="http://www.w3.org/1999/xlink" xlink:type="simple"><person-group><name name-style="western"><surname>Dressler</surname><given-names>S</given-names></name><name name-style="western"><surname>Schmidt</surname><given-names>M</given-names></name><name name-style="western"><surname>Zizka</surname><given-names>G</given-names></name></person-group> (<year>2014a</year>) (continuously updated) African Plants – A Photo Guide. Forschungsinstitut Senckenberg, Frankfurt/Main, Germany. <ext-link xlink:type="simple" ext-link-type="uri" xlink:href="http://www.africanplants.senckenberg.de">www.africanplants.senckenberg.de</ext-link> [accessed 20.08.2021]</mixed-citation></ref><ref id="B50"><mixed-citation xmlns:xlink="http://www.w3.org/1999/xlink" xlink:type="simple"><person-group><name name-style="western"><surname>Ross</surname><given-names>JH</given-names></name></person-group> (<year>1975a</year>) <article-title>12. <italic><tp:taxon-name><tp:taxon-name-part taxon-name-part-type="genus">Elephantorrhiza</tp:taxon-name-part></tp:taxon-name></italic>.</article-title> In: <person-group><name name-style="western"><surname>Ross</surname><given-names>JH</given-names></name></person-group> (<role>Ed.</role>) <issue-title>Flora of Southern Africa, Vol.</issue-title><source>16, Pt 1. Department of Agricultural and Technical Services, Pretoria</source>, <fpage>138</fpage>–<lpage>150</lpage>. <ext-link xlink:href="https://www.biodiversitylibrary.org/page/51376971" ext-link-type="uri" xlink:type="simple">https://www.biodiversitylibrary.org/page/51376971</ext-link></mixed-citation></ref></ref-list></tp:taxon-treatment>
