# Supplementary material for: ﻿Re-circumscription of the mimosoid genus Entada including new combinations for all species of the phylogenetically nested Elephantorrhiza (Leguminosae, Caesalpinioideae, mimosoid clade)
Source: PhytoKeys. 2022 Aug 22;205:99–145. doi: 10.3897/phytokeys.205.76790 (PMC9849012; doi:10.3897/phytokeys.205.76790)
Supplement: XML Treatment for Entada reticulata [file phytokeys.205.76790-treatment36.xml]

<!DOCTYPE tp:taxon-treatment
  PUBLIC "-//TaxonX//DTD Taxonomic Treatment Publishing DTD v0 20100105//EN" "tax-treatment-NSO.dtd">
<tp:taxon-treatment xmlns:tp="http://www.plazi.org/taxpub"><tp:treatment-meta><kwd-group><label>Taxon classification</label><kwd>
              <named-content content-type="kingdom">Plantae</named-content>
            </kwd><kwd>
              <named-content content-type="order">Fabales</named-content>
            </kwd><kwd>
              <named-content content-type="family">Fabaceae</named-content>
            </kwd></kwd-group><mixed-citation publication-type="journal"><person-group><name><surname>O’Donnell</surname><given-names>Shawn A.</given-names></name><name><surname>Ringelberg</surname><given-names>Jens J.</given-names></name><name><surname>Lewis</surname><given-names>Gwilym P.</given-names></name></person-group><article-title>﻿Re-circumscription of the mimosoid genus <italic><tp:taxon-name><tp:taxon-name-part taxon-name-part-type="genus" reg="Entada">Entada</tp:taxon-name-part></tp:taxon-name></italic> including new combinations for all species of the phylogenetically nested <italic><tp:taxon-name><tp:taxon-name-part taxon-name-part-type="genus" reg="Elephantorrhiza">Elephantorrhiza</tp:taxon-name-part></tp:taxon-name></italic> (<tp:taxon-name><tp:taxon-name-part taxon-name-part-type="family">Leguminosae</tp:taxon-name-part></tp:taxon-name>, <tp:taxon-name><tp:taxon-name-part taxon-name-part-type="subfamily">Caesalpinioideae</tp:taxon-name-part></tp:taxon-name>, mimosoid clade)</article-title><source>PhytoKeys</source><day>22</day><month>08</month><year>2022</year><volume>205</volume><fpage>99</fpage><lpage>145</lpage><pub-id pub-id-type="doi">10.3897/phytokeys.205.76790</pub-id></mixed-citation></tp:treatment-meta><tp:nomenclature><label>﻿</label><tp:taxon-name>
            <object-id xmlns:xlink="http://www.w3.org/1999/xlink" content-type="arpha" xlink:type="simple">3A48D39A-EE1E-5EEE-B8A6-3CBE38433A21</object-id>
            <tp:taxon-name-part taxon-name-part-type="genus" reg="Entada">Entada</tp:taxon-name-part>
            <tp:taxon-name-part taxon-name-part-type="species" reg="reticulata">reticulata</tp:taxon-name-part>
          </tp:taxon-name><tp:taxon-authority>Gagnep., Notul. Syst. (Paris) 2: 59. 1911.</tp:taxon-authority></tp:nomenclature><tp:treatment-sec sec-type="material" id="SECID0EYJDI"><title>Type.</title><p>LAOS. Bassac, <italic>Thorel 1427</italic>, <italic>p.p</italic>. (holotype: P [P030131, P030132]).</p></tp:treatment-sec><tp:treatment-sec sec-type="description" id="SECID0ECKDI"><title>Description.</title><p>Shrub, scandent. <bold>Leaves</bold>: petiole 1.3–2.3 cm long, rachis 3.5–5 cm long, terminating in a bifurcating tendril; pinnae 2 pairs per leaf, 5–7 cm long, with 8–16 pairs of opposite leaflets; leaflets 0.6–1.8 × 0.2–0.4 cm, oblong, apex mucronate, base obtuse, lamina glabrous except for pubescence on mid-rib below. <bold>Inflorescence</bold>: a 5–8 cm long, axillary, solitary spike, axis pubescent. <bold>Flowers</bold>: sessile, staminate or bisexual; calyx cupular, 0.8–1.5 mm long, shallowly toothed, glabrous; petals 3–3.5 mm long, linear-lanceolate. <bold>Fruit</bold>: a straight to slightly curved torulose craspedium, 5.5–11.5 × 1.5 cm, with transverse septa between seeds dividing the fruit into one-seeded segments which, upon ripening, fall from the persistent replum; segments 1.3–1.5 cm long; epicarp coriaceous, endocarp parchment-like. <bold>Seeds</bold>: globose, 0.85 cm in diameter, hard, brown, pleurogram lacking.</p></tp:treatment-sec><tp:treatment-sec sec-type="distribution" id="SECID0ESKDI"><title>Distribution.</title><p>Laos, Cambodia.</p></tp:treatment-sec><tp:treatment-sec sec-type="habitat" id="SECID0EXKDI"><title>Habitat and ecology.</title><p>Seasonally dry deciduous forest or mixed forest with <tp:taxon-name><tp:taxon-name-part taxon-name-part-type="family">Dipterocarpaceae</tp:taxon-name-part></tp:taxon-name>.</p></tp:treatment-sec></tp:taxon-treatment>
