# Supplementary material for: ﻿Re-circumscription of the mimosoid genus Entada including new combinations for all species of the phylogenetically nested Elephantorrhiza (Leguminosae, Caesalpinioideae, mimosoid clade)
Source: PhytoKeys. 2022 Aug 22;205:99–145. doi: 10.3897/phytokeys.205.76790 (PMC9849012; doi:10.3897/phytokeys.205.76790)
Supplement: XML Treatment for Entada schinziana [file phytokeys.205.76790-treatment40.xml]

<!DOCTYPE tp:taxon-treatment
  PUBLIC "-//TaxonX//DTD Taxonomic Treatment Publishing DTD v0 20100105//EN" "tax-treatment-NSO.dtd">
<tp:taxon-treatment xmlns:tp="http://www.plazi.org/taxpub"><tp:treatment-meta><kwd-group><label>Taxon classification</label><kwd>
              <named-content content-type="kingdom">Plantae</named-content>
            </kwd><kwd>
              <named-content content-type="order">Fabales</named-content>
            </kwd><kwd>
              <named-content content-type="family">Fabaceae</named-content>
            </kwd></kwd-group><mixed-citation publication-type="journal"><person-group><name><surname>O’Donnell</surname><given-names>Shawn A.</given-names></name><name><surname>Ringelberg</surname><given-names>Jens J.</given-names></name><name><surname>Lewis</surname><given-names>Gwilym P.</given-names></name></person-group><article-title>﻿Re-circumscription of the mimosoid genus <italic><tp:taxon-name><tp:taxon-name-part taxon-name-part-type="genus" reg="Entada">Entada</tp:taxon-name-part></tp:taxon-name></italic> including new combinations for all species of the phylogenetically nested <italic><tp:taxon-name><tp:taxon-name-part taxon-name-part-type="genus" reg="Elephantorrhiza">Elephantorrhiza</tp:taxon-name-part></tp:taxon-name></italic> (<tp:taxon-name><tp:taxon-name-part taxon-name-part-type="family">Leguminosae</tp:taxon-name-part></tp:taxon-name>, <tp:taxon-name><tp:taxon-name-part taxon-name-part-type="subfamily">Caesalpinioideae</tp:taxon-name-part></tp:taxon-name>, mimosoid clade)</article-title><source>PhytoKeys</source><day>22</day><month>08</month><year>2022</year><volume>205</volume><fpage>99</fpage><lpage>145</lpage><pub-id pub-id-type="doi">10.3897/phytokeys.205.76790</pub-id></mixed-citation></tp:treatment-meta><tp:nomenclature><label>﻿</label><tp:taxon-name>
            <object-id xmlns:xlink="http://www.w3.org/1999/xlink" content-type="arpha" xlink:type="simple">DE86F9C6-8B61-50F2-A85D-04B27A7004AC</object-id>
            <tp:taxon-name-part taxon-name-part-type="genus" reg="Entada">Entada</tp:taxon-name-part>
            <tp:taxon-name-part taxon-name-part-type="species" reg="schinziana">schinziana</tp:taxon-name-part>
            <object-id xmlns:xlink="http://www.w3.org/1999/xlink" content-type="ipni" xlink:type="simple">urn:lsid:ipni.org:names:77303574-1</object-id>
          </tp:taxon-name><tp:taxon-authority>(Dinter) S.A. O’Donnell &amp; G.P. Lewis</tp:taxon-authority><tp:taxon-status xmlns:xlink="http://www.w3.org/1999/xlink" xlink:type="simple">comb. nov.</tp:taxon-status></tp:nomenclature><tp:treatment-sec sec-type="material" id="SECID0EHYDI"><title>Type.</title><p>NAMIBIA. Grootfontein District, Otavi, <italic>Dinter 745</italic> (lectotype: SAM [SAM0073418-0], designated by J.H. Ross in Fl. Southern Afr. 16(1): 148. 1975).</p></tp:treatment-sec><tp:treatment-sec sec-type="Basionym" id="SECID0EPYDI"><title>Basionym.</title><p><italic><tp:taxon-name><tp:taxon-name-part taxon-name-part-type="genus" reg="Elephantorrhiza">Elephantorrhiza</tp:taxon-name-part><tp:taxon-name-part taxon-name-part-type="species" reg="schinziana">schinziana</tp:taxon-name-part></tp:taxon-name></italic> Dinter, Repert. Spec. Nov. Regni Veg. 17: 190. 1921.</p></tp:treatment-sec><tp:treatment-sec sec-type="description" id="SECID0EAZDI"><title>Description.</title><p>Branched shrub to 2.5 m tall. <bold>Leaves</bold>: petiole 2.2–3.5(–5.2) cm long; rachis (4.5–)7.5–14.5(–20.5) cm long; pinnae (2–)6–11(–14) pairs per leaf, 5.5–10(–14) cm long, with (14–)21–40 pairs of leaflets; leaflets (5–)7–14 × 1.5–3.5 mm, linear-oblong to oblong, apex rounded and sometimes mucronate, base oblique, mid-rib running from distal corner of leaflet base to apex centre, lamina glabrous, slightly glaucous. <bold>Inflorescence</bold>: an axillary spiciform raceme, 7–9.5 cm long, 1–2 per axil, rachis glabrous. <bold>Flowers</bold>: yellowish-white; pedicels 0.75 mm long, articulated towards the apex, with minute yellowish glands at the base; calyx cupular, 1.5 mm long, shallowly toothed, glabrous; petals 3–3.75 mm long; stamen filaments 5 mm long. <bold>Fruit</bold>: a laterally compressed, straight to slightly curved craspedium, (15–)19–30(–40.5) × 3–3.9 cm, transverse veins prominent, lacking transverse septa between seeds, thus leaving the valves to separate from the replum intact upon ripening, the epicarp of both valves peeling away from the endocarp; umbonate over seeds. <bold>Seeds</bold>: mature seeds not seen.</p></tp:treatment-sec><tp:treatment-sec sec-type="distribution" id="SECID0EQZDI"><title>Distribution.</title><p>Namibia.</p></tp:treatment-sec><tp:treatment-sec sec-type="habitat" id="SECID0EVZDI"><title>Habitat and ecology.</title><p>In savannah and woodlands.</p></tp:treatment-sec><tp:treatment-sec sec-type="notes" id="SECID0E1ZDI"><title>Note.</title><p><xref ref-type="bibr" rid="B50">Ross (1975a</xref>, p. 148) noted that the above description of the flowers of <italic><tp:taxon-name><tp:taxon-name-part taxon-name-part-type="genus" reg="Entada">E.</tp:taxon-name-part><tp:taxon-name-part taxon-name-part-type="species" reg="schinziana">schinziana</tp:taxon-name-part></tp:taxon-name></italic> comes from the second sheet of <italic>Dinter 1689</italic>, which Ross regarded as of potentially ambiguous identity given that “one of the [other two] sheets of <italic>Dinter 1689</italic> is a mixed gathering of a vegetative shoot of <italic><tp:taxon-name><tp:taxon-name-part taxon-name-part-type="genus" reg="Entada">E.</tp:taxon-name-part><tp:taxon-name-part taxon-name-part-type="species" reg="suffruticosa">suffruticosa</tp:taxon-name-part></tp:taxon-name></italic> and a pod of <italic><tp:taxon-name><tp:taxon-name-part taxon-name-part-type="genus" reg="Entada">E.</tp:taxon-name-part><tp:taxon-name-part taxon-name-part-type="species" reg="schinziana">schinziana</tp:taxon-name-part></tp:taxon-name></italic>”. The flowering specimen on the second sheet is leafless, thus preventing a more definitive identification. Ross conceded that “it is possible therefore that the flowers described are those of <italic><tp:taxon-name><tp:taxon-name-part taxon-name-part-type="genus" reg="Entada">E.</tp:taxon-name-part><tp:taxon-name-part taxon-name-part-type="species" reg="suffruticosa">suffruticosa</tp:taxon-name-part></tp:taxon-name></italic> and not of <italic><tp:taxon-name><tp:taxon-name-part taxon-name-part-type="genus" reg="Entada">E.</tp:taxon-name-part><tp:taxon-name-part taxon-name-part-type="species" reg="schinziana">schinziana</tp:taxon-name-part></tp:taxon-name></italic>.”</p></tp:treatment-sec><ref-list><ref id="B50"><mixed-citation xmlns:xlink="http://www.w3.org/1999/xlink" xlink:type="simple"><person-group><name name-style="western"><surname>Ross</surname><given-names>JH</given-names></name></person-group> (<year>1975a</year>) <article-title>12. <italic><tp:taxon-name><tp:taxon-name-part taxon-name-part-type="genus">Elephantorrhiza</tp:taxon-name-part></tp:taxon-name></italic>.</article-title> In: <person-group><name name-style="western"><surname>Ross</surname><given-names>JH</given-names></name></person-group> (<role>Ed.</role>) <issue-title>Flora of Southern Africa, Vol.</issue-title><source>16, Pt 1. Department of Agricultural and Technical Services, Pretoria</source>, <fpage>138</fpage>–<lpage>150</lpage>. <ext-link xlink:href="https://www.biodiversitylibrary.org/page/51376971" ext-link-type="uri" xlink:type="simple">https://www.biodiversitylibrary.org/page/51376971</ext-link></mixed-citation></ref></ref-list></tp:taxon-treatment>
