# Supplementary material for: ﻿Re-circumscription of the mimosoid genus Entada including new combinations for all species of the phylogenetically nested Elephantorrhiza (Leguminosae, Caesalpinioideae, mimosoid clade)
Source: PhytoKeys. 2022 Aug 22;205:99–145. doi: 10.3897/phytokeys.205.76790 (PMC9849012; doi:10.3897/phytokeys.205.76790)
Supplement: XML Treatment for Entada simplicata [file phytokeys.205.76790-treatment41.xml]

<!DOCTYPE tp:taxon-treatment
  PUBLIC "-//TaxonX//DTD Taxonomic Treatment Publishing DTD v0 20100105//EN" "tax-treatment-NSO.dtd">
<tp:taxon-treatment xmlns:tp="http://www.plazi.org/taxpub"><tp:treatment-meta><kwd-group><label>Taxon classification</label><kwd>
              <named-content content-type="kingdom">Plantae</named-content>
            </kwd><kwd>
              <named-content content-type="order">Fabales</named-content>
            </kwd><kwd>
              <named-content content-type="family">Fabaceae</named-content>
            </kwd></kwd-group><mixed-citation publication-type="journal"><person-group><name><surname>O’Donnell</surname><given-names>Shawn A.</given-names></name><name><surname>Ringelberg</surname><given-names>Jens J.</given-names></name><name><surname>Lewis</surname><given-names>Gwilym P.</given-names></name></person-group><article-title>﻿Re-circumscription of the mimosoid genus <italic><tp:taxon-name><tp:taxon-name-part taxon-name-part-type="genus" reg="Entada">Entada</tp:taxon-name-part></tp:taxon-name></italic> including new combinations for all species of the phylogenetically nested <italic><tp:taxon-name><tp:taxon-name-part taxon-name-part-type="genus" reg="Elephantorrhiza">Elephantorrhiza</tp:taxon-name-part></tp:taxon-name></italic> (<tp:taxon-name><tp:taxon-name-part taxon-name-part-type="family">Leguminosae</tp:taxon-name-part></tp:taxon-name>, <tp:taxon-name><tp:taxon-name-part taxon-name-part-type="subfamily">Caesalpinioideae</tp:taxon-name-part></tp:taxon-name>, mimosoid clade)</article-title><source>PhytoKeys</source><day>22</day><month>08</month><year>2022</year><volume>205</volume><fpage>99</fpage><lpage>145</lpage><pub-id pub-id-type="doi">10.3897/phytokeys.205.76790</pub-id></mixed-citation></tp:treatment-meta><tp:nomenclature><label>﻿</label><tp:taxon-name>
            <object-id xmlns:xlink="http://www.w3.org/1999/xlink" content-type="arpha" xlink:type="simple">68ACBB0D-DDE9-5B12-A3E7-6ECD19E78F60</object-id>
            <tp:taxon-name-part taxon-name-part-type="genus" reg="Entada">Entada</tp:taxon-name-part>
            <tp:taxon-name-part taxon-name-part-type="species" reg="simplicata">simplicata</tp:taxon-name-part>
          </tp:taxon-name><tp:taxon-authority>(Barneby) Sch. Rodr. &amp; A.S. Flores, Phytotaxa 39: 47. 2012.</tp:taxon-authority></tp:nomenclature><tp:treatment-sec sec-type="material" id="SECID0ED4DI"><title>Type.</title><p>BRAZIL. Roraima, Municipality Caracaraí, North Perimetral Road (BR–210) 10 km from the junction with the Manaus–Caracaraí Road (BR–174), near Novo Paraiso, <italic>C.A. Cid Ferreira 9220</italic> (holotype: INPA; isotype: NY [NY00038703]).</p></tp:treatment-sec><tp:treatment-sec sec-type="Basionym" id="SECID0EL4DI"><title>Basionym.</title><p><tp:taxon-name><tp:taxon-name-part taxon-name-part-type="genus" reg="Entada">Entada</tp:taxon-name-part><tp:taxon-name-part taxon-name-part-type="species" reg="polystachya">polystachya</tp:taxon-name-part><tp:taxon-name-part taxon-name-part-type="infraspecific-rank">var.</tp:taxon-name-part><tp:taxon-name-part taxon-name-part-type="variety" reg="simplicata">simplicata</tp:taxon-name-part></tp:taxon-name> Barneby, Brittonia 48: 175. 1996.</p></tp:treatment-sec><tp:treatment-sec sec-type="description" id="SECID0EC5DI"><title>Description.</title><p>Liana or scandent shrub to 10 m. <bold>Leaves</bold>: petiole 3.7–7.7 cm long, rachis 5.8–13 cm long; pinnae 1–3 pairs per leaf, 1.6–3.7 cm long, with 1–3 pairs of leaflets; leaflets 2.5–8.3 × (1.8–)2.2–5.2 cm, obovate to broadly elliptic, apex retuse to truncate, base asymmetric, rounded to cuneate, both surfaces glabrous. <bold>Inflorescence</bold>: a terminal one-sided panicle of up-turned spikes, each spike rachis 16–26 cm long. <bold>Flowers</bold>: calyx 1–1.2 mm long, shallowly toothed; petals 2.2–3.3 mm long; stamen filaments 3.8–4.5 mm long. <bold>Fruit</bold>: a torulose, laterally compressed craspedium, 25.5–29 × 3.8–5.3 cm, with transverse septa between seeds dividing the fruit into one-seeded segments which, upon ripening, fall from the persistent replum. <bold>Seeds</bold>: elliptic, 14–20 × 9–13 mm, with pleurogram.</p></tp:treatment-sec><tp:treatment-sec sec-type="distribution" id="SECID0ES5DI"><title>Distribution.</title><p>Brazil (Roraima State).</p></tp:treatment-sec><tp:treatment-sec sec-type="habitat" id="SECID0EX5DI"><title>Habitat and ecology.</title><p>Open margins of wet tropical forest on rocky slopes.</p></tp:treatment-sec></tp:taxon-treatment>
