# Supplementary material for: ﻿Re-circumscription of the mimosoid genus Entada including new combinations for all species of the phylogenetically nested Elephantorrhiza (Leguminosae, Caesalpinioideae, mimosoid clade)
Source: PhytoKeys. 2022 Aug 22;205:99–145. doi: 10.3897/phytokeys.205.76790 (PMC9849012; doi:10.3897/phytokeys.205.76790)
Supplement: XML Treatment for Entada spinescens [file phytokeys.205.76790-treatment42.xml]

<!DOCTYPE tp:taxon-treatment
  PUBLIC "-//TaxonX//DTD Taxonomic Treatment Publishing DTD v0 20100105//EN" "tax-treatment-NSO.dtd">
<tp:taxon-treatment xmlns:tp="http://www.plazi.org/taxpub"><tp:treatment-meta><kwd-group><label>Taxon classification</label><kwd>
              <named-content content-type="kingdom">Plantae</named-content>
            </kwd><kwd>
              <named-content content-type="order">Fabales</named-content>
            </kwd><kwd>
              <named-content content-type="family">Fabaceae</named-content>
            </kwd></kwd-group><mixed-citation publication-type="journal"><person-group><name><surname>O’Donnell</surname><given-names>Shawn A.</given-names></name><name><surname>Ringelberg</surname><given-names>Jens J.</given-names></name><name><surname>Lewis</surname><given-names>Gwilym P.</given-names></name></person-group><article-title>﻿Re-circumscription of the mimosoid genus <italic><tp:taxon-name><tp:taxon-name-part taxon-name-part-type="genus" reg="Entada">Entada</tp:taxon-name-part></tp:taxon-name></italic> including new combinations for all species of the phylogenetically nested <italic><tp:taxon-name><tp:taxon-name-part taxon-name-part-type="genus" reg="Elephantorrhiza">Elephantorrhiza</tp:taxon-name-part></tp:taxon-name></italic> (<tp:taxon-name><tp:taxon-name-part taxon-name-part-type="family">Leguminosae</tp:taxon-name-part></tp:taxon-name>, <tp:taxon-name><tp:taxon-name-part taxon-name-part-type="subfamily">Caesalpinioideae</tp:taxon-name-part></tp:taxon-name>, mimosoid clade)</article-title><source>PhytoKeys</source><day>22</day><month>08</month><year>2022</year><volume>205</volume><fpage>99</fpage><lpage>145</lpage><pub-id pub-id-type="doi">10.3897/phytokeys.205.76790</pub-id></mixed-citation></tp:treatment-meta><tp:nomenclature><label>﻿</label><tp:taxon-name>
            <object-id xmlns:xlink="http://www.w3.org/1999/xlink" content-type="arpha" xlink:type="simple">7C8B28AC-84E2-57DE-9ECF-751F724B08A0</object-id>
            <tp:taxon-name-part taxon-name-part-type="genus" reg="Entada">Entada</tp:taxon-name-part>
            <tp:taxon-name-part taxon-name-part-type="species" reg="spinescens">spinescens</tp:taxon-name-part>
          </tp:taxon-name><tp:taxon-authority>Brenan, Kew Bull. 10: 168. 1955.</tp:taxon-authority></tp:nomenclature><tp:treatment-sec sec-type="material" id="SECID0EBAAK"><title>Type.</title><p>TANZANIA. Mpwapwa District, near Gulwe, <italic>B.D. Burtt 4639</italic> (holotype: K [K000232157, K000232158]).</p></tp:treatment-sec><tp:treatment-sec sec-type="description" id="SECID0EJAAK"><title>Description.</title><p>Climber, slender, woody to 3.6 m, stipules spinescent, young shoots pubescent. <bold>Leaves</bold>: stipules sub-conical, spinescent, rigid, gradually spreading, rachis 3.4–10.7 cm long; pinnae 1–3 pairs per leaf, sometimes modified into a tendril or spirally twisted at base, each pinna 2.8–6 cm long, with 12–18 pairs of leaflets; leaflets 5.6–17.5 × 1.7–3.2 mm, oblong to linear-oblong, apex rounded to obtuse and mucronate, base oblique, lamina glabrous, except for puberulous mid-rib and margins. <bold>Inflorescence</bold>: an axillary spike, 3–7 cm long, solitary, the rachis pubescent. <bold>Flowers</bold>: purple, sub-sessile; calyx 1 mm long, distinctly toothed, glabrous; petals 3–4 × 1.2–1.6 mm; stamen filaments 3.5–4.6 mm long. <bold>Fruit</bold>: a torulose, laterally compressed, falcate craspedium, 13–17 cm long, with transverse septa between seeds dividing the fruit into one-seeded segments which, upon ripening, fall from the persistent replum. <bold>Seeds</bold>: sub-circular to ovate, 10.4 × 9.2 × 2.3 mm, with closed pleurogram.</p></tp:treatment-sec><tp:treatment-sec sec-type="distribution" id="SECID0EZAAK"><title>Distribution.</title><p>Tanzania.</p></tp:treatment-sec><tp:treatment-sec sec-type="habitat" id="SECID0E5AAK"><title>Habitat and ecology.</title><p>Deciduous bushland and tall deciduous thickets; 910–1220 m alt.</p></tp:treatment-sec></tp:taxon-treatment>
