# Supplementary material for: ﻿Re-circumscription of the mimosoid genus Entada including new combinations for all species of the phylogenetically nested Elephantorrhiza (Leguminosae, Caesalpinioideae, mimosoid clade)
Source: PhytoKeys. 2022 Aug 22;205:99–145. doi: 10.3897/phytokeys.205.76790 (PMC9849012; doi:10.3897/phytokeys.205.76790)
Supplement: XML Treatment for Entada spiralis [file phytokeys.205.76790-treatment43.xml]

<!DOCTYPE tp:taxon-treatment
  PUBLIC "-//TaxonX//DTD Taxonomic Treatment Publishing DTD v0 20100105//EN" "tax-treatment-NSO.dtd">
<tp:taxon-treatment xmlns:tp="http://www.plazi.org/taxpub"><tp:treatment-meta><kwd-group><label>Taxon classification</label><kwd>
              <named-content content-type="kingdom">Plantae</named-content>
            </kwd><kwd>
              <named-content content-type="order">Fabales</named-content>
            </kwd><kwd>
              <named-content content-type="family">Fabaceae</named-content>
            </kwd></kwd-group><mixed-citation publication-type="journal"><person-group><name><surname>O’Donnell</surname><given-names>Shawn A.</given-names></name><name><surname>Ringelberg</surname><given-names>Jens J.</given-names></name><name><surname>Lewis</surname><given-names>Gwilym P.</given-names></name></person-group><article-title>﻿Re-circumscription of the mimosoid genus <italic><tp:taxon-name><tp:taxon-name-part taxon-name-part-type="genus" reg="Entada">Entada</tp:taxon-name-part></tp:taxon-name></italic> including new combinations for all species of the phylogenetically nested <italic><tp:taxon-name><tp:taxon-name-part taxon-name-part-type="genus" reg="Elephantorrhiza">Elephantorrhiza</tp:taxon-name-part></tp:taxon-name></italic> (<tp:taxon-name><tp:taxon-name-part taxon-name-part-type="family">Leguminosae</tp:taxon-name-part></tp:taxon-name>, <tp:taxon-name><tp:taxon-name-part taxon-name-part-type="subfamily">Caesalpinioideae</tp:taxon-name-part></tp:taxon-name>, mimosoid clade)</article-title><source>PhytoKeys</source><day>22</day><month>08</month><year>2022</year><volume>205</volume><fpage>99</fpage><lpage>145</lpage><pub-id pub-id-type="doi">10.3897/phytokeys.205.76790</pub-id></mixed-citation></tp:treatment-meta><tp:nomenclature><label>﻿</label><tp:taxon-name>
            <object-id xmlns:xlink="http://www.w3.org/1999/xlink" content-type="arpha" xlink:type="simple">AD0825F1-1F11-5393-A010-602F8F067CFA</object-id>
            <tp:taxon-name-part taxon-name-part-type="genus" reg="Entada">Entada</tp:taxon-name-part>
            <tp:taxon-name-part taxon-name-part-type="species" reg="spiralis">spiralis</tp:taxon-name-part>
          </tp:taxon-name><tp:taxon-authority>Ridl., J. Asiat. Soc. Bengal, Pt. 2, Nat. Hist. 67: 305. 1898.</tp:taxon-authority></tp:nomenclature><tp:treatment-sec sec-type="material" id="SECID0EHCAK"><title>Type.</title><p>Not specified, though Ridley’s description appears to be based upon plants that are “very common in Singapore…[and] very conspicuous here from its very remarkable fruit.” (<xref ref-type="bibr" rid="B46">Ridley 1898</xref>, p. 305).</p></tp:treatment-sec><tp:treatment-sec sec-type="description" id="SECID0ERCAK"><title>Description.</title><p>Liana more than 25 m long, stem flattened and spirally twisted, 7.5 cm wide × 2.5–5 cm thick. <bold>Leaves</bold>: rachis 5–9 cm long, tomentose, terminating in a bifurcating tendril; pinnae 2–3 pairs per leaf, 3.6–9.3 cm long with 2–4 pairs of opposite leaflets; leaflets 1.8–6.5 × 0.9–3 cm, obovate to narrowly obovate-elliptic, unequal-sided, apex rounded-truncate, retuse, base rounded to cuneate, asymmetrical, lamina chartaceous, glabrous (Fig. <xref ref-type="fig" rid="F22">22A, B</xref>). <bold>Inflorescence</bold>: a spike 15–20 cm long, axillary, solitary, tomentose (Fig. <xref ref-type="fig" rid="F22">22A, B</xref>). <bold>Flowers</bold>: sessile to sub-sessile, staminate or bisexual; calyx cupular, 0.5–1 mm long, glabrous to puberulous; petals white, 2.5–3 mm long; stamen filaments 5–8 mm long, white turning yellow (Fig. <xref ref-type="fig" rid="F22">22C</xref>). <bold>Fruit</bold>: a large, torulose, spirally coiled craspedium, 120–180 × 6 cm, with transverse septa between seeds dividing the fruit into one-seeded segments which, upon ripening, fall from the persistent replum; segments irregularly triangular; epicarp woody, endocarp chartaceous (Fig. <xref ref-type="fig" rid="F22">22D, E</xref>). <bold>Seeds</bold>: irregularly compressed and mirroring the fruit segment shape, 6–6.5 × 5 cm × 1.5–1.8 cm, hard, brown, pleurogram lacking.</p><fig id="F22" position="float" orientation="portrait"><object-id xmlns:xlink="http://www.w3.org/1999/xlink" content-type="doi" xlink:type="simple">10.3897/phytokeys.205.76790.figure22</object-id><object-id xmlns:xlink="http://www.w3.org/1999/xlink" content-type="arpha" xlink:type="simple">4B8539B7-C362-5CE6-8385-D6E11EDE7C59</object-id><label>Figure 22.</label><caption><p><italic><tp:taxon-name><tp:taxon-name-part taxon-name-part-type="genus" reg="Entada">Entada</tp:taxon-name-part><tp:taxon-name-part taxon-name-part-type="species" reg="spiralis">spiralis</tp:taxon-name-part></tp:taxon-name></italic> vegetative and reproductive structures. <bold>A</bold> climbing shoot bearing leaves and flower spikes, Singapore (photo: C Ng <italic>CC BY-NC-SA 2.0</italic>, <xref ref-type="bibr" rid="B40">Ng (2021)</xref>) <bold>B</bold> leaf and axillary flower spike, Singapore (photo: C Ng <italic>CC BY-NC-SA 2.0</italic>, <xref ref-type="bibr" rid="B40">Ng (2021)</xref>) <bold>C</bold> spike with open, subsessile flowers, Singapore (photo: C Ng <italic>CC BY-NC-SA 2.0</italic>, <xref ref-type="bibr" rid="B40">Ng (2021)</xref>) <bold>D</bold> immature, spirally coiled pod, Singapore (photo: C Ng <italic>CC BY-NC-SA 2.0</italic>, <xref ref-type="bibr" rid="B40">Ng (2021)</xref>) <bold>E</bold> mature, spirally coiled pod, Singapore (photo: B-C Ho).</p></caption><graphic xmlns:xlink="http://www.w3.org/1999/xlink" xlink:href="phytokeys-205-099_article-76790__-g022.jpg" position="float" orientation="portrait" xlink:type="simple" id="oo_732717.jpg"><uri content-type="original_file" xlink:type="simple">https://binary.pensoft.net/fig/732717</uri></graphic></fig></tp:treatment-sec><tp:treatment-sec sec-type="distribution" id="SECID0ELFAK"><title>Distribution.</title><p>Peninsular Thailand, peninsular Malaysia, Singapore, Sumatra.</p></tp:treatment-sec><tp:treatment-sec sec-type="habitat" id="SECID0EQFAK"><title>Habitat and ecology.</title><p>Primary and secondary rainforest; 0–540 m alt.</p></tp:treatment-sec><ref-list><ref id="B46"><mixed-citation xmlns:xlink="http://www.w3.org/1999/xlink" xlink:type="simple"><person-group><name name-style="western"><surname>Ridley</surname><given-names>HN</given-names></name></person-group> (<year>1898</year>) <article-title>New species of <italic><tp:taxon-name><tp:taxon-name-part taxon-name-part-type="genus">Entada</tp:taxon-name-part></tp:taxon-name></italic> from Singapore and Borneo.</article-title><source>Journal of the Asiatic Society of Bengal</source><volume>67</volume>(<issue>2</issue>): <fpage>305</fpage>–<lpage>307</lpage>. <ext-link xlink:href="https://www.biodiversitylibrary.org/page/35583438" ext-link-type="uri" xlink:type="simple">https://www.biodiversitylibrary.org/page/35583438</ext-link></mixed-citation></ref><ref id="B40"><mixed-citation xmlns:xlink="http://www.w3.org/1999/xlink" xlink:type="simple"><person-group><name name-style="western"><surname>Ng</surname><given-names>C</given-names></name></person-group> (<year>2021</year>) ‘<italic><tp:taxon-name><tp:taxon-name-part taxon-name-part-type="genus">Entada</tp:taxon-name-part><tp:taxon-name-part taxon-name-part-type="species">spiralis</tp:taxon-name-part></tp:taxon-name></italic>’ flickr album. <ext-link xlink:href="https://www.flickr.com/photos/89906643@N06/albums/72157636928947813" ext-link-type="uri" xlink:type="simple">https://www.flickr.com/photos/89906643@N06/albums/72157636928947813</ext-link> [accessed 6.10.2021]</mixed-citation></ref></ref-list></tp:taxon-treatment>
