# Supplementary material for: ﻿Re-circumscription of the mimosoid genus Entada including new combinations for all species of the phylogenetically nested Elephantorrhiza (Leguminosae, Caesalpinioideae, mimosoid clade)
Source: PhytoKeys. 2022 Aug 22;205:99–145. doi: 10.3897/phytokeys.205.76790 (PMC9849012; doi:10.3897/phytokeys.205.76790)
Supplement: XML Treatment for Entada stuhlmannii [file phytokeys.205.76790-treatment44.xml]

<!DOCTYPE tp:taxon-treatment
  PUBLIC "-//TaxonX//DTD Taxonomic Treatment Publishing DTD v0 20100105//EN" "tax-treatment-NSO.dtd">
<tp:taxon-treatment xmlns:tp="http://www.plazi.org/taxpub"><tp:treatment-meta><kwd-group><label>Taxon classification</label><kwd>
              <named-content content-type="kingdom">Plantae</named-content>
            </kwd><kwd>
              <named-content content-type="order">Fabales</named-content>
            </kwd><kwd>
              <named-content content-type="family">Fabaceae</named-content>
            </kwd></kwd-group><mixed-citation publication-type="journal"><person-group><name><surname>O’Donnell</surname><given-names>Shawn A.</given-names></name><name><surname>Ringelberg</surname><given-names>Jens J.</given-names></name><name><surname>Lewis</surname><given-names>Gwilym P.</given-names></name></person-group><article-title>﻿Re-circumscription of the mimosoid genus <italic><tp:taxon-name><tp:taxon-name-part taxon-name-part-type="genus" reg="Entada">Entada</tp:taxon-name-part></tp:taxon-name></italic> including new combinations for all species of the phylogenetically nested <italic><tp:taxon-name><tp:taxon-name-part taxon-name-part-type="genus" reg="Elephantorrhiza">Elephantorrhiza</tp:taxon-name-part></tp:taxon-name></italic> (<tp:taxon-name><tp:taxon-name-part taxon-name-part-type="family">Leguminosae</tp:taxon-name-part></tp:taxon-name>, <tp:taxon-name><tp:taxon-name-part taxon-name-part-type="subfamily">Caesalpinioideae</tp:taxon-name-part></tp:taxon-name>, mimosoid clade)</article-title><source>PhytoKeys</source><day>22</day><month>08</month><year>2022</year><volume>205</volume><fpage>99</fpage><lpage>145</lpage><pub-id pub-id-type="doi">10.3897/phytokeys.205.76790</pub-id></mixed-citation></tp:treatment-meta><tp:nomenclature><label>﻿</label><tp:taxon-name>
            <object-id xmlns:xlink="http://www.w3.org/1999/xlink" content-type="arpha" xlink:type="simple">D5811211-0C16-5993-AF4F-3AA3497B3390</object-id>
            <tp:taxon-name-part taxon-name-part-type="genus" reg="Entada">Entada</tp:taxon-name-part>
            <tp:taxon-name-part taxon-name-part-type="species" reg="stuhlmannii">stuhlmannii</tp:taxon-name-part>
          </tp:taxon-name><tp:taxon-authority>(Taub.) Harms, Veg. Erde 9(III 1): 401. 1915.</tp:taxon-authority></tp:nomenclature><tp:treatment-sec sec-type="Types" id="SECID0EZGAK"><title>Types.</title><p>TANZANIA. Uzaramo District, <italic>Stuhlmann 6845</italic>, <italic>6939</italic>, <italic>6965</italic>, <italic>7114</italic> (syntypes: B†); Bagamoyo District, <italic>Stuhlmann 7197</italic> (syntype: B†).</p></tp:treatment-sec><tp:treatment-sec sec-type="Basionym" id="SECID0EJHAK"><title>Basionym.</title><p><italic><tp:taxon-name><tp:taxon-name-part taxon-name-part-type="genus" reg="Pusaetha">Pusaetha</tp:taxon-name-part><tp:taxon-name-part taxon-name-part-type="species" reg="stuhlmannii">stuhlmannii</tp:taxon-name-part></tp:taxon-name></italic> Taub., Pflanzenw. Ost–Afrikas, C: 196. 1895.</p></tp:treatment-sec><tp:treatment-sec sec-type="description" id="SECID0E1HAK"><title>Description.</title><p>Climber, slender, woody, to 2.5 m, young shoots glabrous and sinuous, roots tuberous. <bold>Leaves</bold>: rachis 5–6.2 cm long; pinnae 2(–3) pairs per leaf, sometimes modified into a tendril or spirally twisted at base, 1.9–3.6 cm long, with 4–5(–8) pairs of leaflets, pinna rachis slightly winged; leaflets 0.9–3 × 0.25–1.5 cm, obovate to oblanceolate-oblong, occasionally narrowly oblong, apex rounded to sub-truncate and with or without a mucro, base oblique, lamina glabrous, lateral venation raised below. <bold>Inflorescence</bold>: an axillary spiciform raceme, (2–)3.5–8 cm long, usually solitary though sometimes in fascicles, rachis glabrous. <bold>Flowers</bold>: purple or brownish-red, pedicels 1–1.5 mm long; calyx 1 mm long, distinctly toothed, glabrous; petals 2.5–4 mm long; stamen filaments 3–3.5 mm long. <bold>Fruit</bold>: a torulose, laterally compressed, falcate craspedium, 12–24(–30) × 2.7–4.3 cm, with transverse septa between seeds dividing the fruit into one-seeded segments which, upon ripening, fall from the persistent replum. <bold>Seeds</bold>: 1 × 0.9 cm.</p></tp:treatment-sec><tp:treatment-sec sec-type="distribution" id="SECID0EKIAK"><title>Distribution.</title><p>Tanzania, Mozambique.</p></tp:treatment-sec><tp:treatment-sec sec-type="habitat" id="SECID0EPIAK"><title>Habitat and ecology.</title><p>Scrub around Lake Tanganyika, deciduous bushland, wooded grassland and woodland; 15–1600 m alt.</p></tp:treatment-sec></tp:taxon-treatment>
