# Supplementary material for: ﻿Re-circumscription of the mimosoid genus Entada including new combinations for all species of the phylogenetically nested Elephantorrhiza (Leguminosae, Caesalpinioideae, mimosoid clade)
Source: PhytoKeys. 2022 Aug 22;205:99–145. doi: 10.3897/phytokeys.205.76790 (PMC9849012; doi:10.3897/phytokeys.205.76790)
Supplement: XML Treatment for Entada tonkinensis [file phytokeys.205.76790-treatment45.xml]

<!DOCTYPE tp:taxon-treatment
  PUBLIC "-//TaxonX//DTD Taxonomic Treatment Publishing DTD v0 20100105//EN" "tax-treatment-NSO.dtd">
<tp:taxon-treatment xmlns:tp="http://www.plazi.org/taxpub"><tp:treatment-meta><kwd-group><label>Taxon classification</label><kwd>
              <named-content content-type="kingdom">Plantae</named-content>
            </kwd><kwd>
              <named-content content-type="order">Fabales</named-content>
            </kwd><kwd>
              <named-content content-type="family">Fabaceae</named-content>
            </kwd></kwd-group><mixed-citation publication-type="journal"><person-group><name><surname>O’Donnell</surname><given-names>Shawn A.</given-names></name><name><surname>Ringelberg</surname><given-names>Jens J.</given-names></name><name><surname>Lewis</surname><given-names>Gwilym P.</given-names></name></person-group><article-title>﻿Re-circumscription of the mimosoid genus <italic><tp:taxon-name><tp:taxon-name-part taxon-name-part-type="genus" reg="Entada">Entada</tp:taxon-name-part></tp:taxon-name></italic> including new combinations for all species of the phylogenetically nested <italic><tp:taxon-name><tp:taxon-name-part taxon-name-part-type="genus" reg="Elephantorrhiza">Elephantorrhiza</tp:taxon-name-part></tp:taxon-name></italic> (<tp:taxon-name><tp:taxon-name-part taxon-name-part-type="family">Leguminosae</tp:taxon-name-part></tp:taxon-name>, <tp:taxon-name><tp:taxon-name-part taxon-name-part-type="subfamily">Caesalpinioideae</tp:taxon-name-part></tp:taxon-name>, mimosoid clade)</article-title><source>PhytoKeys</source><day>22</day><month>08</month><year>2022</year><volume>205</volume><fpage>99</fpage><lpage>145</lpage><pub-id pub-id-type="doi">10.3897/phytokeys.205.76790</pub-id></mixed-citation></tp:treatment-meta><tp:nomenclature><label>﻿</label><tp:taxon-name>
            <object-id xmlns:xlink="http://www.w3.org/1999/xlink" content-type="arpha" xlink:type="simple">948027A5-D51F-584A-8CE0-64E21F8D2668</object-id>
            <tp:taxon-name-part taxon-name-part-type="genus" reg="Entada">Entada</tp:taxon-name-part>
            <tp:taxon-name-part taxon-name-part-type="species" reg="tonkinensis">tonkinensis</tp:taxon-name-part>
          </tp:taxon-name><tp:taxon-authority>Gagnep., Notul. Syst. (Paris) 2: 60. 1911.</tp:taxon-authority><tp:nomenclature-citation-list><tp:nomenclature-citation><tp:taxon-name>
                <tp:taxon-name-part taxon-name-part-type="status">≡</tp:taxon-name-part>
                <tp:taxon-name-part taxon-name-part-type="genus" reg="Entada">Entada</tp:taxon-name-part>
                <tp:taxon-name-part taxon-name-part-type="species" reg="phaseoloides">phaseoloides</tp:taxon-name-part>
                <tp:taxon-name-part taxon-name-part-type="infraspecific-rank">subsp.</tp:taxon-name-part>
                <tp:taxon-name-part taxon-name-part-type="subspecies" reg="tonkinensis">tonkinensis</tp:taxon-name-part>
              </tp:taxon-name><comment> (Gagnep.) H. Ohashi, Taiwania 55: 50. 2010. </comment></tp:nomenclature-citation></tp:nomenclature-citation-list></tp:nomenclature><tp:treatment-sec sec-type="material" id="SECID0ENKAK"><title>Type.</title><p>VIETNAM. Banton Valley, near Tu-vu, <italic>B. Balansa 2130</italic> (holotype: P [P02436139, P02436140]).</p></tp:treatment-sec><tp:treatment-sec sec-type="description" id="SECID0EVKAK"><title>Description.</title><p>Robust liana, stems often flattened and spirally twisted, base up to 60 cm in diameter. <bold>Leaves</bold>: petiole 1.5–4 cm long, rachis 3–6.5 cm long, terminating in a bifurcating tendril; pinnae (1–)2 pairs per leaf, 10–22 cm long, proximal pinnae with 2 opposite pairs of leaflets, distal pinnae with 2–3 opposite pairs of leaflets, increasing in size distally; leaflets 5–12 × 2.5–6 cm, chartaceous, obliquely elliptic to obovate-elliptic, asymmetrical, apex acute to obtuse. <bold>Inflorescence</bold>: a spike, 9–25 cm long, axillary, solitary or several spikes from a short shoot; peduncle glabrous; rachis puberulous. <bold>Flowers</bold>: sessile to sub-sessile, distylous; short-styled flowers on proximal half of spike, long-styled flowers on distal half of spike; calyx cupular, glabrous, 1.2–2 mm long; petals pale green with a reddish base, 3–3.2 mm long; stamen filaments 5.5–7 mm long, white turning yellow; ovaries of long-styled flowers with 12–18 ovules. <bold>Fruit</bold>: a gigantic torulose craspedium, 50–150 × 9–12 cm, laterally compressed, straight to slightly curved, 9–16-seeded, with transverse septa between seeds dividing the fruit into one-seeded segments which, upon ripening, fall from the persistent replum; segments 6.5–7.5 cm long; endocarp chartaceous. <bold>Seeds</bold>: subcircular, compressed with a rounded margin, 5.2–7.4 × 4.7–5.5 × 1.6–2.3 cm, hard, blackish-purple, pleurogram lacking.</p></tp:treatment-sec><tp:treatment-sec sec-type="distribution" id="SECID0EFLAK"><title>Distribution.</title><p>Subtropical Japan (Ryukyu Islands), Taiwan (north and central), southern China, northern Vietnam.</p></tp:treatment-sec><tp:treatment-sec sec-type="habitat" id="SECID0EKLAK"><title>Habitat and ecology.</title><p>Inland evergreen forests, especially riparian, from low to mid-elevations.</p></tp:treatment-sec></tp:taxon-treatment>
