# Supplementary material for: ﻿Re-circumscription of the mimosoid genus Entada including new combinations for all species of the phylogenetically nested Elephantorrhiza (Leguminosae, Caesalpinioideae, mimosoid clade)
Source: PhytoKeys. 2022 Aug 22;205:99–145. doi: 10.3897/phytokeys.205.76790 (PMC9849012; doi:10.3897/phytokeys.205.76790)
Supplement: XML Treatment for Entada tuberosa [file phytokeys.205.76790-treatment46.xml]

<!DOCTYPE tp:taxon-treatment
  PUBLIC "-//TaxonX//DTD Taxonomic Treatment Publishing DTD v0 20100105//EN" "tax-treatment-NSO.dtd">
<tp:taxon-treatment xmlns:tp="http://www.plazi.org/taxpub"><tp:treatment-meta><kwd-group><label>Taxon classification</label><kwd>
              <named-content content-type="kingdom">Plantae</named-content>
            </kwd><kwd>
              <named-content content-type="order">Fabales</named-content>
            </kwd><kwd>
              <named-content content-type="family">Fabaceae</named-content>
            </kwd></kwd-group><mixed-citation publication-type="journal"><person-group><name><surname>O’Donnell</surname><given-names>Shawn A.</given-names></name><name><surname>Ringelberg</surname><given-names>Jens J.</given-names></name><name><surname>Lewis</surname><given-names>Gwilym P.</given-names></name></person-group><article-title>﻿Re-circumscription of the mimosoid genus <italic><tp:taxon-name><tp:taxon-name-part taxon-name-part-type="genus" reg="Entada">Entada</tp:taxon-name-part></tp:taxon-name></italic> including new combinations for all species of the phylogenetically nested <italic><tp:taxon-name><tp:taxon-name-part taxon-name-part-type="genus" reg="Elephantorrhiza">Elephantorrhiza</tp:taxon-name-part></tp:taxon-name></italic> (<tp:taxon-name><tp:taxon-name-part taxon-name-part-type="family">Leguminosae</tp:taxon-name-part></tp:taxon-name>, <tp:taxon-name><tp:taxon-name-part taxon-name-part-type="subfamily">Caesalpinioideae</tp:taxon-name-part></tp:taxon-name>, mimosoid clade)</article-title><source>PhytoKeys</source><day>22</day><month>08</month><year>2022</year><volume>205</volume><fpage>99</fpage><lpage>145</lpage><pub-id pub-id-type="doi">10.3897/phytokeys.205.76790</pub-id></mixed-citation></tp:treatment-meta><tp:nomenclature><label>﻿</label><tp:taxon-name>
            <object-id xmlns:xlink="http://www.w3.org/1999/xlink" content-type="arpha" xlink:type="simple">2A368CEC-ABBB-5A77-AC91-D6075DCA66FD</object-id>
            <tp:taxon-name-part taxon-name-part-type="genus" reg="Entada">Entada</tp:taxon-name-part>
            <tp:taxon-name-part taxon-name-part-type="species" reg="tuberosa">tuberosa</tp:taxon-name-part>
          </tp:taxon-name><tp:taxon-authority>R. Vig., Notul. Syst. (Paris) 13: 346. 1949.</tp:taxon-authority></tp:nomenclature><tp:treatment-sec sec-type="material" id="SECID0ETMAK"><title>Type.</title><p>MADAGASCAR. Maevarano, near Majunga (Mahajangal), <italic>H. Perrier de la Bâthie 12906</italic> (lectotype: P [P00367633], designated by J.-F. Villiers in <tp:taxon-name><tp:taxon-name-part taxon-name-part-type="family">Leguminosae</tp:taxon-name-part></tp:taxon-name> of Madagascar: 2002: 168).</p></tp:treatment-sec><tp:treatment-sec sec-type="description" id="SECID0EANAK"><title>Description.</title><p>Climber, slender, woody, to 6 m, stem 1 cm in diameter, glabrous or pubescent, twining, with elevated nectaries at nodes; underground tuber elongated. <bold>Leaves</bold>: rachis 5–12.5 cm long, grooved above, laterally winged, glabrous or pubescent, white glandular mucro at apex; pinnae 2–4 pairs per leaf, 2–6.5 cm long, with 13–22 pairs of leaflets; leaflets 5–18 × 1.5–2 mm, oblong, apex rounded to obtuse and mucronate, base oblique, lamina glabrous, mid-rib near distal margin (Fig. <xref ref-type="fig" rid="F23">23A, B</xref>). <bold>Inflorescence</bold>: a dense, axillary spiciform raceme, 3–7 cm long, solitary or grouped on short leafless shoots or occupying terminal portions of leafy shoots, rachis glabrous or pubescent (Fig. <xref ref-type="fig" rid="F23">23A, B</xref>). <bold>Flowers</bold>: maroon-red, red-brown or greenish-brown, pedicels 0.75–1.5 mm; calyx obconical, 0.8–1.5 mm long, deeply toothed, glabrous; petals greenish, 3–4.5 mm long; stamen filaments red, 3.5–6.5 mm long (Fig. <xref ref-type="fig" rid="F23">23C</xref>). <bold>Fruit</bold>: a torulose, laterally compressed, falcate craspedium, 11–23 × 2.9–3.8 cm, 12–14-seeded, with transverse septa between seeds dividing the fruit into one-seeded segments which, upon ripening, fall from the persistent replum. <bold>Seeds</bold>: ovoid, 11 × 9 mm, dark brown, with pleurogram.</p><fig id="F23" position="float" orientation="portrait"><object-id xmlns:xlink="http://www.w3.org/1999/xlink" content-type="doi" xlink:type="simple">10.3897/phytokeys.205.76790.figure23</object-id><object-id xmlns:xlink="http://www.w3.org/1999/xlink" content-type="arpha" xlink:type="simple">EEE30A7F-D111-57F7-BD06-4BE81305918C</object-id><label>Figure 23.</label><caption><p><italic><tp:taxon-name><tp:taxon-name-part taxon-name-part-type="genus" reg="Entada">Entada</tp:taxon-name-part><tp:taxon-name-part taxon-name-part-type="species" reg="tuberosa">tuberosa</tp:taxon-name-part></tp:taxon-name></italic> vegetative and flowering structures. <bold>A</bold> slender climbing shoot bearing leaves and axillary spiciform racemes, Madagascar (photo: feno <italic>CC BY-NC 4.0</italic>, <xref ref-type="bibr" rid="B27">iNaturalist (2021)</xref> observation 64636058) <bold>B</bold> spiciform racemes and leaf with twining petiolules, Madagascar (photo: D Du Puy) <bold>C</bold> portion of spiciform raceme with open, pedicellate flowers, Madagascar (photo: B Schrire).</p></caption><graphic xmlns:xlink="http://www.w3.org/1999/xlink" xlink:href="phytokeys-205-099_article-76790__-g023.jpg" position="float" orientation="portrait" xlink:type="simple" id="oo_732718.jpg"><uri content-type="original_file" xlink:type="simple">https://binary.pensoft.net/fig/732718</uri></graphic></fig></tp:treatment-sec><ref-list><ref id="B27"><mixed-citation xmlns:xlink="http://www.w3.org/1999/xlink" xlink:type="simple">iNaturalist (<year>2021</year>) (continuously updated) iNaturalist. California Academy of Sciences, San Francisco, USA. <ext-link xlink:type="simple" ext-link-type="uri" xlink:href="http://www.inaturalist.org">www.inaturalist.org</ext-link> [accessed 20 August 2021]</mixed-citation></ref></ref-list></tp:taxon-treatment>
