# Supplementary material for: ﻿Re-circumscription of the mimosoid genus Entada including new combinations for all species of the phylogenetically nested Elephantorrhiza (Leguminosae, Caesalpinioideae, mimosoid clade)
Source: PhytoKeys. 2022 Aug 22;205:99–145. doi: 10.3897/phytokeys.205.76790 (PMC9849012; doi:10.3897/phytokeys.205.76790)
Supplement: XML Treatment for var. pubescens [file phytokeys.205.76790-treatment48.xml]

<!DOCTYPE tp:taxon-treatment
  PUBLIC "-//TaxonX//DTD Taxonomic Treatment Publishing DTD v0 20100105//EN" "tax-treatment-NSO.dtd">
<tp:taxon-treatment xmlns:tp="http://www.plazi.org/taxpub"><tp:treatment-meta><kwd-group><label>Taxon classification</label><kwd>
              <named-content content-type="kingdom">Plantae</named-content>
            </kwd><kwd>
              <named-content content-type="order">Fabales</named-content>
            </kwd><kwd>
              <named-content content-type="family">Fabaceae</named-content>
            </kwd></kwd-group><mixed-citation publication-type="journal"><person-group><name><surname>O’Donnell</surname><given-names>Shawn A.</given-names></name><name><surname>Ringelberg</surname><given-names>Jens J.</given-names></name><name><surname>Lewis</surname><given-names>Gwilym P.</given-names></name></person-group><article-title>﻿Re-circumscription of the mimosoid genus <italic><tp:taxon-name><tp:taxon-name-part taxon-name-part-type="genus" reg="Entada">Entada</tp:taxon-name-part></tp:taxon-name></italic> including new combinations for all species of the phylogenetically nested <italic><tp:taxon-name><tp:taxon-name-part taxon-name-part-type="genus" reg="Elephantorrhiza">Elephantorrhiza</tp:taxon-name-part></tp:taxon-name></italic> (<tp:taxon-name><tp:taxon-name-part taxon-name-part-type="family">Leguminosae</tp:taxon-name-part></tp:taxon-name>, <tp:taxon-name><tp:taxon-name-part taxon-name-part-type="subfamily">Caesalpinioideae</tp:taxon-name-part></tp:taxon-name>, mimosoid clade)</article-title><source>PhytoKeys</source><day>22</day><month>08</month><year>2022</year><volume>205</volume><fpage>99</fpage><lpage>145</lpage><pub-id pub-id-type="doi">10.3897/phytokeys.205.76790</pub-id></mixed-citation></tp:treatment-meta><tp:nomenclature><label>﻿</label><tp:taxon-name>
            <object-id xmlns:xlink="http://www.w3.org/1999/xlink" content-type="arpha" xlink:type="simple">AC65D137-B6EC-5378-9DBE-A9C898C8884F</object-id>
            <tp:taxon-name-part taxon-name-part-type="genus" reg="Entada"/>
            <tp:taxon-name-part taxon-name-part-type="species" reg="tuberosa"/>
            <tp:taxon-name-part taxon-name-part-type="infraspecific-rank">var.</tp:taxon-name-part>
            <tp:taxon-name-part taxon-name-part-type="variety" reg="pubescens">pubescens</tp:taxon-name-part>
          </tp:taxon-name><tp:taxon-authority>Brenan, Kew Bull. 20(3): 377. 1966.</tp:taxon-authority></tp:nomenclature><tp:treatment-sec sec-type="material" id="SECID0EESAK"><title>Type.</title><p>MADAGASCAR. Belambo, near Maeventanana, <italic>H. Perrier de la Bâthie 12129</italic> (holotype: P [P00367634, P00533757]).</p></tp:treatment-sec><tp:treatment-sec sec-type="description" id="SECID0EMSAK"><title>Description.</title><p>Stem, petiole, leaf rachis, pinna rachis and inflorescence peduncle and rachis distinctly to densely pubescent.</p></tp:treatment-sec><tp:treatment-sec sec-type="distribution" id="SECID0ERSAK"><title>Distribution.</title><p>Madagascar (west).</p></tp:treatment-sec><tp:treatment-sec sec-type="habitat" id="SECID0EWSAK"><title>Habitat and ecology.</title><p>Dry woodland over granite.</p></tp:treatment-sec></tp:taxon-treatment>
