# Supplementary material for: ﻿Re-circumscription of the mimosoid genus Entada including new combinations for all species of the phylogenetically nested Elephantorrhiza (Leguminosae, Caesalpinioideae, mimosoid clade)
Source: PhytoKeys. 2022 Aug 22;205:99–145. doi: 10.3897/phytokeys.205.76790 (PMC9849012; doi:10.3897/phytokeys.205.76790)
Supplement: XML Treatment for Entada woodii [file phytokeys.205.76790-treatment50.xml]

<!DOCTYPE tp:taxon-treatment
  PUBLIC "-//TaxonX//DTD Taxonomic Treatment Publishing DTD v0 20100105//EN" "tax-treatment-NSO.dtd">
<tp:taxon-treatment xmlns:tp="http://www.plazi.org/taxpub"><tp:treatment-meta><kwd-group><label>Taxon classification</label><kwd>
              <named-content content-type="kingdom">Plantae</named-content>
            </kwd><kwd>
              <named-content content-type="order">Fabales</named-content>
            </kwd><kwd>
              <named-content content-type="family">Fabaceae</named-content>
            </kwd></kwd-group><mixed-citation publication-type="journal"><person-group><name><surname>O’Donnell</surname><given-names>Shawn A.</given-names></name><name><surname>Ringelberg</surname><given-names>Jens J.</given-names></name><name><surname>Lewis</surname><given-names>Gwilym P.</given-names></name></person-group><article-title>﻿Re-circumscription of the mimosoid genus <italic><tp:taxon-name><tp:taxon-name-part taxon-name-part-type="genus" reg="Entada">Entada</tp:taxon-name-part></tp:taxon-name></italic> including new combinations for all species of the phylogenetically nested <italic><tp:taxon-name><tp:taxon-name-part taxon-name-part-type="genus" reg="Elephantorrhiza">Elephantorrhiza</tp:taxon-name-part></tp:taxon-name></italic> (<tp:taxon-name><tp:taxon-name-part taxon-name-part-type="family">Leguminosae</tp:taxon-name-part></tp:taxon-name>, <tp:taxon-name><tp:taxon-name-part taxon-name-part-type="subfamily">Caesalpinioideae</tp:taxon-name-part></tp:taxon-name>, mimosoid clade)</article-title><source>PhytoKeys</source><day>22</day><month>08</month><year>2022</year><volume>205</volume><fpage>99</fpage><lpage>145</lpage><pub-id pub-id-type="doi">10.3897/phytokeys.205.76790</pub-id></mixed-citation></tp:treatment-meta><tp:nomenclature><label>﻿</label><tp:taxon-name>
            <object-id xmlns:xlink="http://www.w3.org/1999/xlink" content-type="arpha" xlink:type="simple">63AAA7FF-1EB9-5D96-89DF-8D767D4E6A20</object-id>
            <tp:taxon-name-part taxon-name-part-type="genus" reg="Entada">Entada</tp:taxon-name-part>
            <tp:taxon-name-part taxon-name-part-type="species" reg="woodii">woodii</tp:taxon-name-part>
            <object-id xmlns:xlink="http://www.w3.org/1999/xlink" content-type="ipni" xlink:type="simple">urn:lsid:ipni.org:names:77303575-1</object-id>
          </tp:taxon-name><tp:taxon-authority>(E. Phillips) S.A. O’Donnell &amp; G.P. Lewis</tp:taxon-authority><tp:taxon-status xmlns:xlink="http://www.w3.org/1999/xlink" xlink:type="simple">comb. nov.</tp:taxon-status></tp:nomenclature><tp:treatment-sec sec-type="material" id="SECID0EAZAK"><title>Type.</title><p>SOUTH AFRICA. Natal, Klip River District, Pieters, near Colenso, <italic>J. Medley-Wood 7958</italic> (holotype: NH [NH0008767-0]; isotype: PRE [PRE0392009-0]).</p></tp:treatment-sec><tp:treatment-sec sec-type="Basionym" id="SECID0EIZAK"><title>Basionym.</title><p><italic><tp:taxon-name><tp:taxon-name-part taxon-name-part-type="genus" reg="Elephantorrhiza">Elephantorrhiza</tp:taxon-name-part><tp:taxon-name-part taxon-name-part-type="species" reg="woodii">woodii</tp:taxon-name-part></tp:taxon-name></italic> E. Phillips, Bothalia 1: 193. 1923.</p></tp:treatment-sec><tp:treatment-sec sec-type="description" id="SECID0EZZAK"><title>Description.</title><p>Geoxylic suffrutex with procumbent, annual, branched, longitudinally striate stems to 60 cm, arising from an elongate subterranean axis, glabrous or pubescent. <bold>Leaves</bold>: petiole 0.8–1.6 cm long, glabrous or pubescent; rachis (1–)3.5–8.5(–13) cm long, grooved above, glabrous or pubescent; pinnae (2–)5–10 pairs per leaf, 1.8–6 cm long, with 12–28 pairs of leaflets; leaflets 2.5–6(–9) × 1–1.8(–2.25) mm, linear to linear-oblong, apex acute to obtuse, sometimes asymmetric, mucronate, base oblique, mid-rib running from distal corner of leaflet base to apex centre, lamina glabrous. <bold>Inflorescence</bold>: an axillary spiciform raceme, 4.5–9.5 cm long, usually solitary, rachis glabrous to densely pubescent. <bold>Flowers</bold>: yellowish-white, pedicels 1.25 mm long and articulated near the middle, with minute glands at the base; calyx 1.5 mm long, shallowly toothed, glabrous; petals 3.25 × 1.25 mm; stamen filaments 6 mm long. <bold>Fruit</bold>: a laterally compressed falcate craspedium, 9 × 3.2 cm, transverse veins prominent, lacking transverse septa between seeds, the valves thus separating from the replum intact upon ripening, the epicarp of both valves peeling away from the endocarp; umbonate over seeds. <bold>Seeds</bold>: mature seeds not seen.</p></tp:treatment-sec></tp:taxon-treatment>
