# Supplementary material for: ﻿Re-circumscription of the mimosoid genus Entada including new combinations for all species of the phylogenetically nested Elephantorrhiza (Leguminosae, Caesalpinioideae, mimosoid clade)
Source: PhytoKeys. 2022 Aug 22;205:99–145. doi: 10.3897/phytokeys.205.76790 (PMC9849012; doi:10.3897/phytokeys.205.76790)
Supplement: XML Treatment for Entada zeylanica [file phytokeys.205.76790-treatment53.xml]

<!DOCTYPE tp:taxon-treatment
  PUBLIC "-//TaxonX//DTD Taxonomic Treatment Publishing DTD v0 20100105//EN" "tax-treatment-NSO.dtd">
<tp:taxon-treatment xmlns:tp="http://www.plazi.org/taxpub"><tp:treatment-meta><kwd-group><label>Taxon classification</label><kwd>
              <named-content content-type="kingdom">Plantae</named-content>
            </kwd><kwd>
              <named-content content-type="order">Fabales</named-content>
            </kwd><kwd>
              <named-content content-type="family">Fabaceae</named-content>
            </kwd></kwd-group><mixed-citation publication-type="journal"><person-group><name><surname>O’Donnell</surname><given-names>Shawn A.</given-names></name><name><surname>Ringelberg</surname><given-names>Jens J.</given-names></name><name><surname>Lewis</surname><given-names>Gwilym P.</given-names></name></person-group><article-title>﻿Re-circumscription of the mimosoid genus <italic><tp:taxon-name><tp:taxon-name-part taxon-name-part-type="genus" reg="Entada">Entada</tp:taxon-name-part></tp:taxon-name></italic> including new combinations for all species of the phylogenetically nested <italic><tp:taxon-name><tp:taxon-name-part taxon-name-part-type="genus" reg="Elephantorrhiza">Elephantorrhiza</tp:taxon-name-part></tp:taxon-name></italic> (<tp:taxon-name><tp:taxon-name-part taxon-name-part-type="family">Leguminosae</tp:taxon-name-part></tp:taxon-name>, <tp:taxon-name><tp:taxon-name-part taxon-name-part-type="subfamily">Caesalpinioideae</tp:taxon-name-part></tp:taxon-name>, mimosoid clade)</article-title><source>PhytoKeys</source><day>22</day><month>08</month><year>2022</year><volume>205</volume><fpage>99</fpage><lpage>145</lpage><pub-id pub-id-type="doi">10.3897/phytokeys.205.76790</pub-id></mixed-citation></tp:treatment-meta><tp:nomenclature><label>﻿</label><tp:taxon-name>
            <object-id xmlns:xlink="http://www.w3.org/1999/xlink" content-type="arpha" xlink:type="simple">71F42335-78E4-54F4-BC85-BDEFEA8E803A</object-id>
            <tp:taxon-name-part taxon-name-part-type="genus" reg="Entada">Entada</tp:taxon-name-part>
            <tp:taxon-name-part taxon-name-part-type="species" reg="zeylanica">zeylanica</tp:taxon-name-part>
          </tp:taxon-name><tp:taxon-authority>Kosterm., Misc. Pap. Landbouwhoogeschool 19: 226. 1980.</tp:taxon-authority></tp:nomenclature><tp:treatment-sec sec-type="material" id="SECID0E3ABK"><title>Type.</title><p>SRI LANKA. Southwest Sri Lanka, Sinharaja Forest, <italic>A.J.G.H. Kostermans 26787</italic> (holotype: G; isotypes: K, US [US00170433, US00170434]).</p></tp:treatment-sec><tp:treatment-sec sec-type="description" id="SECID0EEBBK"><title>Description.</title><p>Liana to 50 m long, stem to 50 cm diameter at base; bark greyish-brown, rough, peeling; slash red, fibrous, wood yellow with sparse red sap. <bold>Leaves</bold>: arranged spirally; rachis 8–15 cm long, terminating in a long, strong bifurcating tendril; pinnae 2 pairs per leaf, 5–15 cm long, with 2–4(–5) pairs of leaflets; leaflets 3.5–4.7 × 1.5–2.2 cm, obovate to obliquely oblong, apex obtuse, retuse to emarginate, base acute, lamina glabrous. <bold>Inflorescence</bold>: a spike, 20–22 cm long, axillary, solitary, axis pubescent. <bold>Flowers</bold>: red to dark brown, sessile; calyx reddish-brown, 1–1.5 mm long, glabrous; petals 2.5–3 mm long, green outside, white inside; stamen filaments 3.5 mm long, white. <bold>Fruit</bold>: a torulose, spirally twisted craspedium, 40 × 8 cm, with transverse septa between seeds dividing the fruit into one-seeded segments which, upon ripening, fall from the persistent replum; epicarp woody, endocarp chartaceous. <bold>Seeds</bold>: circular, laterally compressed, concave on both surfaces, 2–3.5 cm diameter, 1.5 cm thick, pleurogram lacking.</p></tp:treatment-sec><tp:treatment-sec sec-type="distribution" id="SECID0EUBBK"><title>Distribution.</title><p>Sri Lanka.</p></tp:treatment-sec><tp:treatment-sec sec-type="habitat" id="SECID0EZBBK"><title>Habitat and ecology.</title><p>Wet evergreen rainforest, up to 500 m alt.</p></tp:treatment-sec></tp:taxon-treatment>
